# Supplementary material for: 2-(1,2,3,4-Tetra­hydro-1-naphth­yl)imidazolium chloride monohydrate
Source: Acta Crystallogr Sect E Struct Rep Online. 2010 Aug 18;66(Pt 9):o2321. doi: 10.1107/S1600536810030473 (PMC3007880; doi:10.1107/S1600536810030473)
Supplement: Supplementary file 1 [file e-66-o2321-sup1.cif]

##############################################################################
###                                                                        ###
###        Electronic paper (Acta Crystallographica Section E)             ###
###                                                                        ###
##############################################################################
#                                                                            #
# This CIF contains the data in a paper accepted for publication in Acta     #
# Crystallographica Section E. It conforms to the requirements of Notes      #
# for Authors for Section E, and has been peer reviewed under the auspices   #
# of the IUCr Commission on Journals.                                        #
#                                                                            #
# Full details of the Crystallographic Information File format               #
# are given in the paper "The Crystallographic Information File (CIF):       #
# a New Standard Archive File for Crystallography" by S. R. Hall, F. H.      #
# Allen and I. D. Brown [Acta Cryst. (1991), A47, 655-685].                  #
#                                                                            #
# The current version of the core CIF dictionary is obtainable from          #
# ftp://ftp.iucr.org/pub/cif_core.dic. The current version number is 2.4.    #
#                                                                            #
# Software is freely available for graphical display of the structure(s) in  #
# this CIF.  For information consult the CIF home page http://www.iucr.org/  #
# cif/home.html                                                              #
#                                                                            #
# This file may be used for bona fide research purposes within the           #
# scientific community so long as proper attribution is given to the journal # 
# article from which it was obtained.                                        #
#                                                                            #
##############################################################################
                                             
data_global
_audit_creation_method     'from SHELXL97 CIF and CCDC enCIFer-template'
_journal_date_recd_electronic     2010-07-02
_journal_date_accepted     2010-07-30
_journal_name_full     'Acta Crystallographica, Section E'
_journal_year     2010
_journal_volume     66
_journal_issue      9
_journal_page_first     o2321
_journal_page_last     o2321
_journal_paper_category     QO
_journal_coeditor_code     BX2288
_publ_contact_author_name     'Dr. Samuele Ciattini'
_publ_contact_author_address
;
Dipartimento di Chimica
Universit\'a di Firenze
Via della Lastruccia 3
I-50019 Sesto Fiorentino
Firenze
Italy
;
_publ_contact_author_email     'samuele.ciattini@unifi.it'
_publ_contact_author_phone     '+039 (0)55 4573344'
_publ_section_title
;
2-(1,2,3,4-Tetrahydro-1-naphthyl)imidazolium chloride monohydrate
;
loop_
    _publ_author_name
    _publ_author_footnote
    _publ_author_address
    'Bruni, Bruno' .
;
Dipartimento di Scienze Farmaceutiche
Universit\'a di Firenze
Via U. Schiff 6
I-50019 Sesto Fiorentino
Firenze
Italy
;
    'Bartolucci, Gianluca' .
;
Dipartimento di Scienze Farmaceutiche
Universit\'a di Firenze
Via U. Schiff 6
I-50019 Sesto Fiorentino
Firenze
Italy
;
    'Ciattini, Samuele' .
;
Centro di Cristallografia
Universit\'a di Firenze
Via della Lastruccia 3
I-50019 Sesto Fiorentino
Firenze
Italy
;
    'Coran, Silvia' .
;
Dipartimento di Scienze Farmaceutiche
Universit\'a di Firenze
Via U. Schiff 6
I-50019 Sesto Fiorentino
Firenze
Italy
;
data_I
_audit_creation_method     SHELXL-97
_chemical_name_systematic
;
2-(1,2,3,4-Tetrahydro-1-naphthyl)imidazolium chloride
monohydrate
;
_chemical_name_common     ?
_chemical_formula_moiety     'C13 H15 N2 +, Cl -, H2 O'
_chemical_formula_sum     'C13 H17 Cl N2 O'
_chemical_formula_iupac     'C13 H15 N2 +, Cl -, H2 O'
_chemical_formula_weight     252.74
_chemical_melting_point     ?
_symmetry_cell_setting     monoclinic
_symmetry_space_group_name_H-M     'P 21/n'
_symmetry_space_group_name_Hall     '-P 2yn'
loop_
    _symmetry_equiv_pos_as_xyz
    'x, y, z'
    '-x+1/2, y+1/2, -z+1/2'
    '-x, -y, -z'
    'x-1/2, -y-1/2, z-1/2'
_cell_length_a     9.82990(10)
_cell_length_b     12.6671(2)
_cell_length_c     10.5375(2)
_cell_angle_alpha     90.00
_cell_angle_beta     92.6660(10)
_cell_angle_gamma     90.00
_cell_volume     1310.67(3)
_cell_formula_units_Z     4
_cell_measurement_reflns_used     3348
_cell_measurement_theta_min     4.20
_cell_measurement_theta_max     61.44
_cell_measurement_temperature     173(2)
_exptl_crystal_description     'irregularly shaped prism'
_exptl_crystal_colour     colourless
_exptl_crystal_size_max     0.40
_exptl_crystal_size_mid     0.25
_exptl_crystal_size_min     0.10
_exptl_crystal_density_diffrn     1.281
_exptl_crystal_density_meas     ?
_exptl_crystal_density_method     'not measured'
_exptl_crystal_F_000     536
_exptl_absorpt_coefficient_mu     2.463
_exptl_absorpt_correction_type     multi-scan
_exptl_absorpt_process_details     '(ABSPACK; Oxford Diffraction, 2006)'
_exptl_absorpt_correction_T_min     0.594
_exptl_absorpt_correction_T_max     1.000
_exptl_special_details
;
;
_diffrn_ambient_temperature     173(2)
_diffrn_radiation_type     CuK\a
_diffrn_radiation_wavelength     1.54180
_diffrn_radiation_source     'fine-focus sealed tube'
_diffrn_radiation_monochromator     'Oxford Diffraction, Enhance ULTRA assembly'
_diffrn_measurement_device_type
                       'Oxford Diffraction Xcalibur PX Ultra CCD diffractometer'
_diffrn_measurement_method     '\w scans'
_diffrn_detector_area_resol_mean     8.1241
_diffrn_reflns_number     3831
_diffrn_reflns_av_R_equivalents     0.0109
_diffrn_reflns_av_sigmaI/netI     0.0122
_diffrn_reflns_theta_min     5.46
_diffrn_reflns_theta_max     61.56
_diffrn_reflns_theta_full     61.56
_diffrn_measured_fraction_theta_max     0.979
_diffrn_measured_fraction_theta_full     0.978
_diffrn_reflns_limit_h_min     -11
_diffrn_reflns_limit_h_max     6
_diffrn_reflns_limit_k_min     -14
_diffrn_reflns_limit_k_max     12
_diffrn_reflns_limit_l_min     -9
_diffrn_reflns_limit_l_max     11
_diffrn_standards_number     0
_diffrn_standards_interval_count     ?
_diffrn_standards_interval_time     ?
_diffrn_standards_decay_%     ?
_refine_special_details
;
Refinement of <i>F</i>^2^ against ALL reflections. The weighted <i>R</i>-factor
<i>wR</i> and goodness of fit <i>S</i> are based on <i>F</i>^2^, conventional
<i>R</i>-factors <i>R</i> are based on <i>F</i>, with <i>F</i> set to zero for
negative <i>F</i>^2^. The threshold expression of <i>F</i>^2^ >
2\s(<i>F</i>^2^) is used only for calculating <i>R</i>-factors(gt) <i>etc</i>.
and is not relevant to the choice of reflections for refinement.
<i>R</i>-factors based on <i>F</i>^2^ are statistically about twice as large
as those based on <i>F</i>, and <i>R</i>- factors based on ALL data will be
even larger.
;
_reflns_number_total     1981
_reflns_number_gt     1883
_reflns_threshold_expression     I>2\s(I)
_refine_ls_structure_factor_coef     Fsqd
_refine_ls_matrix_type     full
_refine_ls_R_factor_all     0.0345
_refine_ls_R_factor_gt     0.0330
_refine_ls_wR_factor_gt     0.0898
_refine_ls_wR_factor_ref     0.0907
_refine_ls_goodness_of_fit_ref     1.089
_refine_ls_restrained_S_all     1.098
_refine_ls_number_reflns     1981
_refine_ls_number_parameters     161
_refine_ls_number_restraints     2
_refine_ls_hydrogen_treatment     mixed
_refine_ls_weighting_scheme     calc
_refine_ls_weighting_details
         'calc w=1/[\s^2^(Fo^2^)+(0.0459P)^2^+0.6835P] where P=(Fo^2^+2Fc^2^)/3'
_atom_sites_solution_hydrogens     geom
_atom_sites_solution_primary     direct
_atom_sites_solution_secondary     difmap
_refine_ls_shift/su_max     0.000
_refine_ls_shift/su_mean     0.000
_refine_diff_density_max     0.211
_refine_diff_density_min     -0.327
_refine_ls_extinction_method     'SHELXL97 (Sheldrick, 2008)'
_refine_ls_extinction_coef     0.0042(10)
_refine_ls_extinction_expression
                                  'Fc^*^=kFc[1+0.001xFc^2^\l^3^/sin(2\q)]^-1/4^'
loop_
    _atom_type_symbol
    _atom_type_description
    _atom_type_scat_dispersion_real
    _atom_type_scat_dispersion_imag
    _atom_type_scat_source
    'C' 'C' 0.0181 0.0091
                         'International Tables Vol C Tables 4.2.6.8 and 6.1.1.4'
    'H' 'H' 0.0000 0.0000
                         'International Tables Vol C Tables 4.2.6.8 and 6.1.1.4'
    'N' 'N' 0.0311 0.0180
                         'International Tables Vol C Tables 4.2.6.8 and 6.1.1.4'
    'O' 'O' 0.0492 0.0322
                         'International Tables Vol C Tables 4.2.6.8 and 6.1.1.4'
    'Cl' 'Cl' 0.3639 0.7018
                         'International Tables Vol C Tables 4.2.6.8 and 6.1.1.4'
_computing_data_collection     'CrysAlis Pro CCD (Oxford Diffraction, 2006)'
_computing_cell_refinement     'CrysAlis Pro CCD (Oxford Diffraction, 2006)'
_computing_data_reduction     'CrysAlis Pro RED (Oxford Diffraction, 2006)'
_computing_structure_solution     'SIR2004 (Altomare <i>et al.</i>, 1999)'
_computing_structure_refinement     'SHELXL97 (Sheldrick, 2008)'
_computing_molecular_graphics     'ORTEP-3 (Farrugia, 1997)'
_computing_publication_material
                         'SHELXL97 (Sheldrick, 2008) and PARST (Nardelli, 1995)'
loop_
    _atom_site_type_symbol
    _atom_site_label
    _atom_site_fract_x
    _atom_site_fract_y
    _atom_site_fract_z
    _atom_site_U_iso_or_equiv
    _atom_site_adp_type
    _atom_site_calc_flag
    _atom_site_refinement_flags
    _atom_site_occupancy
    _atom_site_disorder_assembly
    _atom_site_disorder_group
    Cl Cl 0.72704(5) 0.40149(4) 0.00302(4) 0.0364(2) Uani d . 1 . .
    N N1 0.62280(14) 0.24302(12) 0.79789(14) 0.0306(4) Uani d . 1 . .
    H H14 0.6564 0.2871 0.8558 0.037 Uiso calc R 1 . .
    N N2 0.48201(14) 0.15944(11) 0.67424(13) 0.0284(4) Uani d . 1 . .
    H H15 0.4056 0.1383 0.6354 0.034 Uiso calc R 1 . .
    C C1 0.69789(19) 0.17205(15) 0.73092(18) 0.0345(4) Uani d . 1 . .
    H H1 0.7937 0.1622 0.7383 0.041 Uiso calc R 1 . .
    C C2 0.60936(18) 0.11937(15) 0.65322(17) 0.0325(4) Uani d . 1 . .
    H H2 0.6305 0.0651 0.5951 0.039 Uiso calc R 1 . .
    C C3 0.49175(17) 0.23477(13) 0.76179(15) 0.0263(4) Uani d . 1 . .
    C C4 0.37597(17) 0.29425(14) 0.81497(16) 0.0274(4) Uani d . 1 . .
    H H4 0.4159 0.3502 0.8723 0.033 Uiso calc R 1 . .
    C C5 0.29045(19) 0.34994(15) 0.70929(18) 0.0330(4) Uani d . 1 . .
    H H51 0.3418 0.4108 0.6771 0.040 Uiso calc R 1 . .
    H H52 0.2720 0.3004 0.6378 0.040 Uiso calc R 1 . .
    C C6 0.15650(19) 0.38812(15) 0.75959(19) 0.0357(5) Uani d . 1 . .
    H H61 0.1051 0.4282 0.6925 0.043 Uiso calc R 1 . .
    H H62 0.1749 0.4359 0.8328 0.043 Uiso calc R 1 . .
    C C7 0.07197(19) 0.29466(16) 0.80081(19) 0.0377(5) Uani d . 1 . .
    H H71 -0.0086 0.3211 0.8440 0.045 Uiso calc R 1 . .
    H H72 0.0389 0.2549 0.7246 0.045 Uiso calc R 1 . .
    C C8 0.15091(18) 0.22119(14) 0.88886(17) 0.0300(4) Uani d . 1 . .
    C C9 0.29331(18) 0.22005(13) 0.89655(16) 0.0275(4) Uani d . 1 . .
    C C10 0.3616(2) 0.15248(16) 0.98209(17) 0.0359(5) Uani d . 1 . .
    H H10 0.4583 0.1524 0.9875 0.043 Uiso calc R 1 . .
    C C11 0.2911(2) 0.08543(17) 1.05936(19) 0.0424(5) Uani d . 1 . .
    H H11 0.3389 0.0398 1.1174 0.051 Uiso calc R 1 . .
    C C12 0.1495(2) 0.08569(16) 1.05108(19) 0.0417(5) Uani d . 1 . .
    H H12 0.0998 0.0399 1.1033 0.050 Uiso calc R 1 . .
    C C13 0.0822(2) 0.15226(16) 0.96731(18) 0.0380(5) Uani d . 1 . .
    H H13 -0.0146 0.1516 0.9623 0.046 Uiso calc R 1 . .
    O O 0.46819(17) 0.45111(15) 0.17630(17) 0.0595(5) Uani d D 1 . .
    H H16 0.415(3) 0.487(2) 0.125(2) 0.089 Uiso d D 1 . .
    H H17 0.539(2) 0.435(3) 0.136(3) 0.089 Uiso d D 1 . .
loop_
    _atom_site_aniso_label
    _atom_site_aniso_U_11
    _atom_site_aniso_U_22
    _atom_site_aniso_U_33
    _atom_site_aniso_U_12
    _atom_site_aniso_U_13
    _atom_site_aniso_U_23
    Cl 0.0348(3) 0.0341(3) 0.0390(3) -0.00069(18) -0.00995(19) 0.00005(18)
    N1 0.0251(8) 0.0341(8) 0.0325(8) -0.0043(6) -0.0007(6) -0.0007(7)
    N2 0.0249(8) 0.0308(8) 0.0293(8) -0.0026(6) 0.0009(6) -0.0017(6)
    C1 0.0259(9) 0.0394(10) 0.0384(10) 0.0039(8) 0.0045(8) 0.0050(9)
    C2 0.0321(10) 0.0330(10) 0.0331(10) 0.0061(8) 0.0075(8) 0.0021(8)
    C3 0.0262(9) 0.0269(9) 0.0259(9) -0.0048(7) 0.0021(7) 0.0025(7)
    C4 0.0253(9) 0.0277(9) 0.0294(9) -0.0031(7) 0.0033(7) -0.0049(7)
    C5 0.0328(10) 0.0299(10) 0.0362(10) 0.0012(8) 0.0028(8) 0.0013(8)
    C6 0.0330(10) 0.0319(10) 0.0419(11) 0.0049(8) -0.0007(8) -0.0060(8)
    C7 0.0268(9) 0.0419(11) 0.0444(11) -0.0005(8) 0.0021(8) -0.0083(9)
    C8 0.0289(9) 0.0311(9) 0.0306(9) -0.0048(8) 0.0060(7) -0.0111(8)
    C9 0.0295(9) 0.0283(9) 0.0251(9) -0.0033(7) 0.0046(7) -0.0065(7)
    C10 0.0324(10) 0.0438(11) 0.0318(10) -0.0018(8) 0.0042(8) 0.0012(9)
    C11 0.0528(13) 0.0426(12) 0.0323(10) -0.0025(10) 0.0054(9) 0.0043(9)
    C12 0.0505(13) 0.0408(11) 0.0351(11) -0.0170(10) 0.0143(9) -0.0056(9)
    C13 0.0331(10) 0.0427(11) 0.0388(11) -0.0110(9) 0.0098(8) -0.0126(9)
    O 0.0457(10) 0.0654(11) 0.0674(11) 0.0046(8) 0.0037(8) 0.0186(9)
_geom_special_details
;
All s.u.'s (except the s.u. in the dihedral angle between two l.s. planes) are
estimated using the full covariance matrix. The cell s.u.'s are taken into
account individually in the estimation of s.u.'s in distances, angles and
torsion angles; correlations between s.u.'s in cell parameters are only used
when they are defined by crystal symmetry. An approximate (isotropic)
treatment of cell s.u.'s is used for estimating s.u.'s involving l.s. planes.
;
loop_
    _geom_bond_atom_site_label_1
    _geom_bond_atom_site_label_2
    _geom_bond_site_symmetry_2
    _geom_bond_distance
    _geom_bond_publ_flag
    N1 C3 . 1.330(2) ?
    N1 C1 . 1.378(2) ?
    N1 H14 . 0.8800 ?
    N2 C3 . 1.328(2) ?
    N2 C2 . 1.378(2) ?
    N2 H15 . 0.8800 ?
    C1 C2 . 1.344(3) ?
    C1 H1 . 0.9500 ?
    C2 H2 . 0.9500 ?
    C3 C4 . 1.495(2) ?
    C4 C9 . 1.532(2) ?
    C4 C5 . 1.535(3) ?
    C4 H4 . 1.0000 ?
    C5 C6 . 1.521(3) ?
    C5 H51 . 0.9900 ?
    C5 H52 . 0.9900 ?
    C6 C7 . 1.521(3) ?
    C6 H61 . 0.9900 ?
    C6 H62 . 0.9900 ?
    C7 C8 . 1.504(3) ?
    C7 H71 . 0.9900 ?
    C7 H72 . 0.9900 ?
    C8 C13 . 1.398(3) ?
    C8 C9 . 1.398(3) ?
    C9 C10 . 1.392(3) ?
    C10 C11 . 1.384(3) ?
    C10 H10 . 0.9500 ?
    C11 C12 . 1.390(3) ?
    C11 H11 . 0.9500 ?
    C12 C13 . 1.369(3) ?
    C12 H12 . 0.9500 ?
    C13 H13 . 0.9500 ?
    O H16 . 0.862(10) ?
    O H17 . 0.861(10) ?
loop_
    _geom_angle_atom_site_label_1
    _geom_angle_atom_site_label_2
    _geom_angle_atom_site_label_3
    _geom_angle_site_symmetry_1
    _geom_angle_site_symmetry_3
    _geom_angle
    _geom_angle_publ_flag
    C3 N1 C1 . . 109.69(15) ?
    C3 N1 H14 . . 125.2 ?
    C1 N1 H14 . . 125.2 ?
    C3 N2 C2 . . 109.86(15) ?
    C3 N2 H15 . . 125.1 ?
    C2 N2 H15 . . 125.1 ?
    C2 C1 N1 . . 106.78(16) ?
    C2 C1 H1 . . 126.6 ?
    N1 C1 H1 . . 126.6 ?
    C1 C2 N2 . . 106.64(16) ?
    C1 C2 H2 . . 126.7 ?
    N2 C2 H2 . . 126.7 ?
    N2 C3 N1 . . 107.02(15) ?
    N2 C3 C4 . . 126.23(15) ?
    N1 C3 C4 . . 126.66(15) ?
    C3 C4 C9 . . 109.51(14) ?
    C3 C4 C5 . . 111.11(14) ?
    C9 C4 C5 . . 113.71(14) ?
    C3 C4 H4 . . 107.4 ?
    C9 C4 H4 . . 107.4 ?
    C5 C4 H4 . . 107.4 ?
    C6 C5 C4 . . 110.30(15) ?
    C6 C5 H51 . . 109.6 ?
    C4 C5 H51 . . 109.6 ?
    C6 C5 H52 . . 109.6 ?
    C4 C5 H52 . . 109.6 ?
    H51 C5 H52 . . 108.1 ?
    C5 C6 C7 . . 110.20(15) ?
    C5 C6 H61 . . 109.6 ?
    C7 C6 H61 . . 109.6 ?
    C5 C6 H62 . . 109.6 ?
    C7 C6 H62 . . 109.6 ?
    H61 C6 H62 . . 108.1 ?
    C8 C7 C6 . . 112.62(15) ?
    C8 C7 H71 . . 109.1 ?
    C6 C7 H71 . . 109.1 ?
    C8 C7 H72 . . 109.1 ?
    C6 C7 H72 . . 109.1 ?
    H71 C7 H72 . . 107.8 ?
    C13 C8 C9 . . 117.99(18) ?
    C13 C8 C7 . . 120.10(17) ?
    C9 C8 C7 . . 121.90(16) ?
    C10 C9 C8 . . 119.65(16) ?
    C10 C9 C4 . . 119.22(15) ?
    C8 C9 C4 . . 121.11(16) ?
    C11 C10 C9 . . 121.25(18) ?
    C11 C10 H10 . . 119.4 ?
    C9 C10 H10 . . 119.4 ?
    C10 C11 C12 . . 119.2(2) ?
    C10 C11 H11 . . 120.4 ?
    C12 C11 H11 . . 120.4 ?
    C13 C12 C11 . . 119.65(18) ?
    C13 C12 H12 . . 120.2 ?
    C11 C12 H12 . . 120.2 ?
    C12 C13 C8 . . 122.23(18) ?
    C12 C13 H13 . . 118.9 ?
    C8 C13 H13 . . 118.9 ?
    H16 O H17 . . 107(3) ?
loop_
    _geom_torsion_atom_site_label_1
    _geom_torsion_atom_site_label_2
    _geom_torsion_atom_site_label_3
    _geom_torsion_atom_site_label_4
    _geom_torsion_site_symmetry_1
    _geom_torsion_site_symmetry_2
    _geom_torsion_site_symmetry_3
    _geom_torsion_site_symmetry_4
    _geom_torsion
    _geom_torsion_publ_flag
    C3 N1 C1 C2 . . . . -0.4(2) ?
    N1 C1 C2 N2 . . . . 0.1(2) ?
    C3 N2 C2 C1 . . . . 0.2(2) ?
    C2 N2 C3 N1 . . . . -0.50(19) ?
    C2 N2 C3 C4 . . . . -177.17(16) ?
    C1 N1 C3 N2 . . . . 0.56(19) ?
    C1 N1 C3 C4 . . . . 177.21(16) ?
    N2 C3 C4 C9 . . . . 69.1(2) ?
    N1 C3 C4 C9 . . . . -106.93(19) ?
    N2 C3 C4 C5 . . . . -57.3(2) ?
    N1 C3 C4 C5 . . . . 126.63(18) ?
    C3 C4 C5 C6 . . . . 166.88(15) ?
    C9 C4 C5 C6 . . . . 42.8(2) ?
    C4 C5 C6 C7 . . . . -63.2(2) ?
    C5 C6 C7 C8 . . . . 51.0(2) ?
    C6 C7 C8 C13 . . . . 159.38(16) ?
    C6 C7 C8 C9 . . . . -19.8(2) ?
    C13 C8 C9 C10 . . . . -0.9(2) ?
    C7 C8 C9 C10 . . . . 178.28(16) ?
    C13 C8 C9 C4 . . . . -179.19(15) ?
    C7 C8 C9 C4 . . . . 0.0(2) ?
    C3 C4 C9 C10 . . . . 44.9(2) ?
    C5 C4 C9 C10 . . . . 169.90(16) ?
    C3 C4 C9 C8 . . . . -136.78(16) ?
    C5 C4 C9 C8 . . . . -11.8(2) ?
    C8 C9 C10 C11 . . . . 0.5(3) ?
    C4 C9 C10 C11 . . . . 178.83(17) ?
    C9 C10 C11 C12 . . . . 0.1(3) ?
    C10 C11 C12 C13 . . . . -0.2(3) ?
    C11 C12 C13 C8 . . . . -0.2(3) ?
    C9 C8 C13 C12 . . . . 0.8(3) ?
    C7 C8 C13 C12 . . . . -178.46(17) ?
loop_
    _geom_hbond_atom_site_label_D
    _geom_hbond_atom_site_label_H
    _geom_hbond_atom_site_label_A
    _geom_hbond_site_symmetry_A
    _geom_hbond_distance_DH
    _geom_hbond_distance_HA
    _geom_hbond_distance_DA
    _geom_hbond_angle_DHA
    N1 H14 Cl 1_556 0.88 2.21 3.0897(16) 176.2
    N2 H15 Cl 4_566 0.88 2.25 3.1164(15) 168.9
    O H17 Cl . 0.861(10) 2.405(11) 3.2612(18) 173(3)
    O H16 Cl 3_665 0.862(10) 2.366(11) 3.2252(17) 175(3)
