# Supplementary material for: 2-(1,2,3,4-Tetra­hydro-1-naphth­yl)imidazolium chloride monohydrate
Source: Acta Crystallogr Sect E Struct Rep Online. 2010 Aug 18;66(Pt 9):o2321. doi: 10.1107/S1600536810030473 (PMC3007880; doi:10.1107/S1600536810030473)
Supplement: Supplementary file 2 [file e-66-o2321-Isup2.hkl]

#
# h,k,l, Fc-squared, Fo-squared, sigma(Fo-squared) and status flag
#
data_I
_shelx_title '   CompX  Xcal PX Ultra 12.09 CuKa 173 K  P21/n'
_shelx_refln_list_code          4
_shelx_F_calc_maximum       80.16
_exptl_crystal_F_000       536.00
_reflns_d_resolution_high  0.8767
 
loop_
 _symmetry_equiv_pos_as_xyz
 'x, y, z'
 '-x+1/2, y+1/2, -z+1/2'
 '-x, -y, -z'
 'x-1/2, -y-1/2, z-1/2'
 
_cell_length_a     9.8299
_cell_length_b    12.6671
_cell_length_c    10.5375
_cell_angle_alpha  90.000
_cell_angle_beta   92.666
_cell_angle_gamma  90.000
 
_shelx_F_squared_multiplier     1.000
 
loop_
 _refln_index_h
 _refln_index_k
 _refln_index_l
 _refln_F_squared_calc
 _refln_F_squared_meas
 _refln_F_squared_sigma
 _refln_observed_status
   4   0   0       26.75        9.12      0.59 o
   6   0   0       51.77       72.50      1.92 o
   8   0   0      443.49      427.89      5.76 o
  10   0   0       47.82       42.49      1.99 o
   1   1   0       64.26       20.57      0.60 o
   2   1   0     3091.74     3046.19     17.35 o
   3   1   0      111.97       78.42      1.05 o
   4   1   0        4.01        2.83      0.33 o
   5   1   0      219.92      192.18      2.11 o
   6   1   0      301.60      362.74      3.87 o
   7   1   0      400.09      400.54      3.58 o
   8   1   0      164.76      180.13      2.68 o
   9   1   0       84.19       86.05      1.96 o
  10   1   0       82.05       70.50      1.69 o
  11   1   0      154.97      171.88      2.48 o
   1   2   0     1532.89     1675.50     11.70 o
   2   2   0      288.02      370.74      1.25 o
   3   2   0     1561.86     1637.97      5.10 o
   4   2   0      676.59      620.52      2.89 o
   5   2   0      604.21      587.06      3.30 o
   6   2   0       97.40      110.53      1.61 o
   7   2   0      105.50       91.09      1.36 o
   8   2   0       51.95       49.06      1.90 o
   9   2   0      128.13      119.10      2.24 o
  10   2   0       69.53       68.99      1.70 o
  11   2   0       14.22       14.46      1.24 o
   1   3   0     2994.69     2676.47     12.84 o
   2   3   0      163.64      193.22      1.02 o
   3   3   0      765.57      723.92      2.77 o
   4   3   0     1012.15     1001.57      3.98 o
   5   3   0      172.32      201.45      1.60 o
   6   3   0       65.12       70.15      1.34 o
   7   3   0      211.87      218.07      2.13 o
   8   3   0      401.06      402.63      3.06 o
   9   3   0        9.20       13.53      0.93 o
  10   3   0      144.86      153.79      2.33 o
   0   4   0     4586.29     4818.32     34.36 o
   1   4   0     2458.68     2545.06     28.95 o
   2   4   0     2877.45     2865.47     39.67 o
   3   4   0     2070.76     2072.53      3.91 o
   4   4   0      290.97      289.50      1.45 o
   5   4   0       63.68       65.75      0.96 o
   6   4   0      227.10      209.71      2.56 o
   7   4   0      350.24      336.84      2.68 o
   8   4   0        0.30        1.93      0.68 o
   9   4   0       98.49      108.96      1.62 o
  10   4   0        0.03       -0.46      0.74 o
   1   5   0       54.55       63.95      1.47 o
   2   5   0      290.76      300.62      1.62 o
   3   5   0       85.66      105.81      0.87 o
   4   5   0       89.70       77.38      4.11 o
   5   5   0     1148.64     1111.98     11.91 o
   6   5   0      287.80      278.09      1.83 o
   7   5   0      781.00      765.68      4.05 o
   8   5   0       51.28       47.69      1.13 o
   9   5   0      204.35      203.34      4.43 o
  10   5   0       47.60       46.04      1.80 o
   0   6   0     1888.72     1920.54      4.94 o
   1   6   0      114.52      107.83      1.14 o
   2   6   0     1401.15     1400.33      4.72 o
   3   6   0      101.59      103.07      2.20 o
   4   6   0       27.95       23.22      1.10 o
   5   6   0      729.79      694.29      5.20 o
   6   6   0       22.30       22.14      0.70 o
   7   6   0       99.36       99.24      1.89 o
   8   6   0      219.94      230.04      8.95 o
   9   6   0       35.94       31.70      1.18 o
   1   7   0      159.81      156.93      2.27 o
   2   7   0     1541.22     1522.15      5.70 o
   3   7   0      115.21      129.84      1.52 o
   4   7   0       74.28       72.89      1.41 o
   5   7   0        8.09        7.63      0.66 o
   6   7   0       17.93       18.05      1.55 o
   7   7   0      618.70      615.24      6.90 o
   8   7   0        1.49        1.84      1.00 o
   9   7   0        0.56        2.74      0.93 o
   0   8   0       84.07       89.10      1.52 o
   1   8   0     1665.68     1639.85      5.79 o
   2   8   0       24.29       22.79      0.65 o
   3   8   0     3132.34     3259.30      7.66 o
   4   8   0       66.30       71.62      3.74 o
   5   8   0      277.62      294.81      3.09 o
   6   8   0        9.11        9.78      1.16 o
   7   8   0       10.99        9.80      1.32 o
   8   8   0      183.72      176.66      3.55 o
   9   8   0        5.09        2.68      0.85 o
   1   9   0       63.30       69.58      1.04 o
   2   9   0        9.73        9.92      0.51 o
   3   9   0      132.68      148.81      1.55 o
   4   9   0       75.94       80.31      1.78 o
   5   9   0       79.38       77.82      1.40 o
   6   9   0      427.14      429.24      3.77 o
   7   9   0        3.07        2.77      0.96 o
   8   9   0        0.49        0.46      0.90 o
   0  10   0       75.22       67.96      1.55 o
   1  10   0       15.80       17.23      0.73 o
   2  10   0     1219.14     1311.49      4.64 o
   3  10   0      128.88      143.43      1.58 o
   4  10   0       18.91       19.12      0.79 o
   5  10   0        1.11        1.10      0.62 o
   6  10   0      182.58      184.48      2.41 o
   7  10   0       29.46       30.48      1.61 o
   8  10   0        0.40        2.41      0.87 o
   1  11   0       10.43       10.84      0.57 o
   2  11   0       46.39       45.10      1.15 o
   3  11   0       26.26       27.09      0.92 o
   4  11   0        7.39        9.66      0.69 o
   5  11   0       24.77       23.44      0.99 o
   6  11   0      119.56      131.54      2.91 o
   7  11   0        2.29        4.65      0.87 o
   0  12   0      111.74      114.18      2.05 o
   1  12   0       42.11       36.46      0.91 o
   2  12   0       67.86       77.91      1.55 o
   3  12   0      362.62      371.14      3.54 o
   4  12   0      175.30      168.59      1.82 o
   5  12   0      183.54      197.89     11.83 o
   1  13   0       10.80       11.06      0.69 o
   2  13   0      105.81      105.37      1.92 o
   3  13   0       82.78       81.20      1.90 o
   4  13   0      163.98      160.30      2.81 o
   1  14   0      354.72      342.78      4.29 o
   2  14   0       23.77       25.50      1.31 o
 -11   0   1      639.45      619.24      5.83 o
  -9   0   1      645.23      579.23      6.88 o
  -7   0   1      269.48      262.47      4.01 o
  -5   0   1     1842.98     1990.88      8.54 o
  -3   0   1      542.84      574.37      2.14 o
  -1   0   1      346.74      347.47      3.72 o
   1   0   1     1650.96     1553.47     12.83 o
   3   0   1      895.34      958.98     35.20 o
   5   0   1     1310.27     1287.59      3.99 o
   7   0   1     1056.99     1035.00      8.33 o
   9   0   1      466.92      449.15      6.11 o
  11   0   1      174.34      159.21      2.97 o
 -11   1   1       10.20        8.74      0.74 o
 -10   1   1        0.40        0.33      0.66 o
  -9   1   1      977.35      953.37      9.11 o
  -8   1   1       80.46       81.45      1.80 o
  -7   1   1       10.90       16.90      0.76 o
  -6   1   1      599.39      598.60      3.47 o
  -5   1   1     1999.04     2155.55     18.48 o
  -4   1   1      459.31      475.04      2.09 o
  -3   1   1     4909.62     4912.22     31.93 o
  -2   1   1      126.29      145.61      1.26 o
  -1   1   1      139.98      131.53      0.83 o
   0   1   1      333.64      283.32      0.92 o
   2   1   1       17.34       46.03      0.38 o
   3   1   1      930.05      963.94     18.67 o
   4   1   1     4006.25     3866.81     19.31 o
   5   1   1      145.47      140.90      1.56 o
   6   1   1      133.22      141.82      1.48 o
   7   1   1      232.50      246.78      2.90 o
   8   1   1      739.91      721.64      9.43 o
   9   1   1      463.43      428.13      5.71 o
  10   1   1        0.07        1.31      1.36 o
  11   1   1        2.69        1.58      1.07 o
 -11   2   1        8.11       13.47      1.21 o
 -10   2   1       85.49       85.22      2.19 o
  -9   2   1       23.08       19.75      1.10 o
  -8   2   1      890.56      870.04      7.45 o
  -7   2   1      494.99      466.40      3.39 o
  -6   2   1      393.80      382.61      2.55 o
  -5   2   1       66.21       65.24      1.13 o
  -4   2   1     4552.66     4786.29     24.94 o
  -3   2   1       33.85       36.33      2.02 o
  -2   2   1      584.52      495.96      2.65 o
  -1   2   1      207.36      240.99      1.37 o
   0   2   1      144.04      102.98      0.92 o
   1   2   1     1764.14     1624.98     11.85 o
   2   2   1     3472.86     3424.52     55.92 o
   3   2   1     1377.67     1271.45      2.92 o
   4   2   1      565.32      584.54      2.71 o
   5   2   1     1190.41     1155.22      4.55 o
   6   2   1      789.64      814.31      4.39 o
   7   2   1        0.38        1.08      0.42 o
   8   2   1      410.93      415.54      4.05 o
   9   2   1       26.93       25.29      1.19 o
  10   2   1      641.29      625.56      9.19 o
 -10   3   1       55.00       50.81      1.43 o
  -9   3   1       51.84       50.36      1.65 o
  -8   3   1       20.48       16.06      0.77 o
  -7   3   1      429.73      432.39      5.13 o
  -6   3   1       26.33       34.90      0.87 o
  -5   3   1      108.32       97.06      1.19 o
  -4   3   1        0.81        1.11      0.14 o
  -3   3   1     2439.23     2453.76     28.37 o
  -2   3   1      409.79      428.10      2.77 o
  -1   3   1      104.83       50.89      0.84 o
   0   3   1      353.10      306.13      1.41 o
   1   3   1     4233.19     4214.31     32.24 o
   2   3   1      833.57      776.06      9.33 o
   3   3   1     2871.65     3060.70     20.43 o
   4   3   1      908.83     1014.88      3.70 o
   5   3   1     1903.08     1837.84      3.96 o
   6   3   1       23.78       18.52      0.66 o
   7   3   1        1.99        4.09      0.53 o
   8   3   1      197.32      200.75      2.18 o
   9   3   1      106.63       95.92      2.01 o
  10   3   1        5.93        6.83      0.77 o
 -10   4   1      134.40      137.40      3.13 o
  -9   4   1      112.46      122.78      3.08 o
  -8   4   1      208.08      216.32      2.37 o
  -7   4   1       64.88       66.95      1.50 o
  -6   4   1      817.38      865.69      3.79 o
  -5   4   1      218.31      208.96      1.38 o
  -4   4   1       26.44       10.60      0.55 o
  -3   4   1      130.75      144.38      2.99 o
  -2   4   1      330.14      299.96      2.57 o
  -1   4   1      205.84      207.26      1.25 o
   0   4   1      140.03      207.60      1.41 o
   1   4   1      710.22      601.99      3.73 o
   2   4   1      964.39      937.98      3.10 o
   3   4   1      419.74      375.43      2.19 o
   4   4   1      136.46      144.67      1.26 o
   5   4   1      506.89      531.41      2.56 o
   6   4   1       74.16       91.08      1.51 o
   7   4   1      207.33      207.74      2.16 o
   8   4   1      212.49      220.25      2.30 o
   9   4   1        1.11        1.89      0.67 o
  10   4   1       12.96       11.12      0.89 o
 -10   5   1        6.82        6.98      1.05 o
  -9   5   1        0.23        0.05      0.63 o
  -8   5   1       10.24        9.68      0.86 o
  -7   5   1       13.62       11.68      1.12 o
  -6   5   1        6.21        7.39      0.47 o
  -5   5   1      546.55      564.07      4.05 o
  -4   5   1     2112.63     2083.85      6.14 o
  -3   5   1       65.91      107.05      1.49 o
  -2   5   1     2649.33     2813.50      5.13 o
  -1   5   1      551.39      517.86      2.64 o
   0   5   1     1406.95     1471.22     13.42 o
   1   5   1      241.85      185.25      1.04 o
   2   5   1      783.72      713.00      2.56 o
   3   5   1      608.36      602.74      3.31 o
   4   5   1       52.80       42.63      1.34 o
   5   5   1      172.28      173.55      1.72 o
   6   5   1      971.63      949.32      5.07 o
   7   5   1      537.08      546.46      3.46 o
   8   5   1      272.55      274.34      3.84 o
   9   5   1       16.54       16.66      0.96 o
  10   5   1        0.35       -1.09      1.24 o
  -9   6   1      172.33      155.11      5.12 o
  -8   6   1        7.75        6.08      0.75 o
  -7   6   1      492.98      505.20     11.95 o
  -6   6   1      317.20      331.83      2.94 o
  -5   6   1      456.47      458.09      3.38 o
  -4   6   1       74.15       75.35      1.44 o
  -3   6   1      119.56      119.43      1.23 o
  -2   6   1       60.53       44.40      0.75 o
  -1   6   1       59.05       62.36      0.71 o
   0   6   1      177.12      157.55      1.07 o
   1   6   1      327.42      329.72      1.62 o
   2   6   1      602.58      729.19      2.73 o
   3   6   1      289.84      308.30      1.99 o
   4   6   1      694.55      718.77      4.03 o
   5   6   1      863.31      844.02      4.63 o
   6   6   1      349.96      373.89      3.12 o
   7   6   1     1328.25     1379.47     22.00 o
   8   6   1        4.08        2.65      0.71 o
   9   6   1      543.98      544.00      5.29 o
  -9   7   1       69.55       68.30      2.10 o
  -8   7   1      152.67      149.48      2.31 o
  -7   7   1       33.49       36.20      2.03 o
  -6   7   1      967.15      985.97      5.39 o
  -5   7   1       27.74       21.09      2.22 o
  -4   7   1        0.95        1.20      0.33 o
  -3   7   1        4.28        4.07      0.39 o
  -2   7   1       12.95       18.95      0.61 o
  -1   7   1     1626.01     1512.06      4.34 o
   0   7   1       23.29       15.19      0.63 o
   1   7   1      140.18      130.98      1.12 o
   2   7   1       49.16       52.60      1.05 o
   3   7   1     1030.60      981.91      6.03 o
   4   7   1       23.17       20.02      0.83 o
   5   7   1      984.81     1008.19      5.35 o
   6   7   1        2.98        7.67      2.47 o
   7   7   1      156.64      151.73      3.47 o
   8   7   1       45.46       38.40      1.82 o
   9   7   1        6.10        4.04      0.94 o
  -9   8   1        0.55        3.37      0.81 o
  -8   8   1      676.02      695.37      6.98 o
  -7   8   1      192.96      197.04      2.48 o
  -6   8   1     1102.35     1115.42      6.03 o
  -5   8   1       87.48       87.77      1.75 o
  -4   8   1       27.79       25.08      0.67 o
  -3   8   1      317.02      320.00      2.75 o
  -2   8   1      252.06      243.82      1.78 o
  -1   8   1        0.37        0.77      0.36 o
   0   8   1      237.21      224.06      1.87 o
   1   8   1       11.36       10.88      0.45 o
   2   8   1       89.88       99.53      1.24 o
   3   8   1      127.48      134.40      1.58 o
   4   8   1        3.13        2.61      0.62 o
   5   8   1        0.42        0.42      0.53 o
   6   8   1      915.08      940.56      8.73 o
   7   8   1      285.98      308.06      4.86 o
   8   8   1      503.43      503.89      5.75 o
   9   8   1        0.37        1.23      0.89 o
  -8   9   1      105.12      118.58      2.78 o
  -7   9   1       36.85       36.53      1.13 o
  -6   9   1      738.54      761.47      5.04 o
  -5   9   1       87.58       86.56      1.78 o
  -4   9   1      291.70      297.74      2.15 o
  -3   9   1       88.63       86.66      1.21 o
  -2   9   1      164.19      154.42      2.15 o
  -1   9   1       10.06       14.16      0.54 o
   0   9   1      220.90      213.43      2.12 o
   1   9   1      410.87      417.28      2.74 o
   2   9   1      305.02      307.75      2.43 o
   3   9   1       33.19       26.80      0.84 o
   4   9   1       78.49       86.73      3.22 o
   5   9   1      189.54      198.13      2.58 o
   6   9   1       42.52       42.80      2.03 o
   7   9   1      117.76      121.92      3.08 o
   8   9   1        4.48        8.28      1.06 o
  -8  10   1       41.54       41.10      1.59 o
  -7  10   1      481.57      491.33      5.64 o
  -6  10   1        0.20        0.98      0.61 o
  -5  10   1       67.37       69.01      1.64 o
  -4  10   1       25.95       32.01      0.97 o
  -3  10   1       28.43       31.45      0.81 o
  -2  10   1        1.13        0.84      0.46 o
  -1  10   1       66.49       66.93      1.08 o
   0  10   1       35.14       35.13      0.85 o
   1  10   1       33.31       31.06      0.80 o
   2  10   1        2.68        2.81      0.52 o
   3  10   1      256.65      252.72      2.45 o
   4  10   1        3.33        4.02      0.57 o
   5  10   1      528.64      524.07      4.94 o
   6  10   1        7.57        8.15      1.11 o
   7  10   1      288.74      331.99      4.55 o
  -7  11   1       16.97       12.80      1.15 o
  -6  11   1        8.69        8.72      1.64 o
  -5  11   1       18.01       18.87      0.92 o
  -4  11   1      122.49      127.47      1.68 o
  -3  11   1       70.00       64.71      1.11 o
  -2  11   1      414.02      426.81      4.23 o
  -1  11   1        6.51        6.45      0.50 o
   0  11   1      364.19      374.41      2.85 o
   1  11   1      376.82      396.57      2.99 o
   2  11   1      190.11      204.92      2.77 o
   3  11   1       90.78       93.52      2.00 o
   4  11   1       97.07       92.82      1.50 o
   5  11   1      255.04      260.85      2.32 o
   6  11   1      321.85      357.81      4.62 o
   7  11   1        0.13       -0.85      0.85 o
  -5  12   1       83.93       81.93      5.72 o
  -4  12   1       11.21        7.22      0.82 o
  -3  12   1       40.49       39.56      1.26 o
  -2  12   1      196.48      205.42      2.25 o
  -1  12   1      136.79      140.34      2.43 o
   0  12   1      177.60      184.70      1.98 o
   1  12   1      108.86      104.28      1.34 o
   2  12   1        3.53        3.77      0.68 o
   3  12   1       26.00       28.57      2.84 o
   4  12   1        1.52        3.39      0.78 o
   5  12   1       65.39       66.39      1.98 o
  -4  13   1        0.19        0.07      0.79 o
  -3  13   1       22.16       19.88      0.96 o
  -2  13   1      111.38      107.30      1.50 o
  -1  13   1      552.21      571.18      5.06 o
   0  13   1      369.43      356.59      3.27 o
   1  13   1      141.25      138.33      2.09 o
   2  13   1       10.46       10.32      0.80 o
   3  13   1      153.68      166.44      3.27 o
   4  13   1       83.89       76.90      2.11 o
  -2  14   1       28.65       25.58      1.32 o
  -1  14   1       48.87       39.03      1.52 o
   0  14   1      110.12       95.29      2.36 o
   1  14   1      131.92      124.75      2.70 o
   2  14   1       22.87       20.18      1.28 o
 -10   0   2       94.58       89.27      2.66 o
  -8   0   2      132.46      129.28      3.08 o
  -6   0   2     2550.82     2502.71     11.22 o
  -4   0   2        6.57       12.68      2.00 o
   0   0   2     1166.83      840.05     11.07 o
   2   0   2     4496.99     4002.67     30.54 o
   4   0   2      868.69      817.81      3.13 o
   6   0   2      254.81      257.17      3.84 o
   8   0   2      229.49      226.34      4.29 o
  10   0   2      143.65      122.04      3.04 o
 -11   1   2       34.98       39.33      1.66 o
 -10   1   2       40.20       45.83      1.41 o
  -9   1   2       78.70       81.65      1.84 o
  -8   1   2       43.88       44.12      1.05 o
  -7   1   2      103.61       87.72      1.31 o
  -6   1   2      341.11      342.26      2.95 o
  -5   1   2        2.49        6.06      1.20 o
  -4   1   2      892.57      927.10      2.68 o
  -3   1   2     1337.68     1281.55      4.63 o
  -2   1   2      838.50      751.78      2.23 o
  -1   1   2      438.17      529.16      3.24 o
   0   1   2      721.57      800.21      7.70 o
   1   1   2      542.25      565.01      3.40 o
   2   1   2       76.39       80.87      1.10 o
   3   1   2      142.27      127.27      2.01 o
   4   1   2     1043.17     1091.72      2.90 o
   5   1   2      221.58      199.78      1.61 o
   6   1   2      494.90      476.46      2.76 o
   7   1   2      171.79      164.93      2.44 o
   8   1   2       84.10       88.85      1.97 o
   9   1   2       90.79       97.39      4.84 o
  10   1   2      273.83      293.01      3.26 o
 -11   2   2       15.97       16.90      1.23 o
 -10   2   2        7.76       11.30      0.90 o
  -9   2   2       44.96       47.17      1.46 o
  -8   2   2      215.85      211.61      2.61 o
  -7   2   2       29.93       27.48      0.84 o
  -6   2   2      358.55      361.80      4.96 o
  -5   2   2       31.12       55.88      1.73 o
  -4   2   2      174.05      221.15      1.25 o
  -3   2   2      439.89      436.67      7.91 o
  -2   2   2        3.58       10.54      0.37 o
   2   2   2      722.08      673.16      2.55 o
   3   2   2      480.82      530.57      9.80 o
   4   2   2        5.90        3.75      0.35 o
   5   2   2      403.33      346.21      2.21 o
   6   2   2      174.35      188.15      1.83 o
   7   2   2      240.43      231.13      2.54 o
   8   2   2       42.52       42.55      1.39 o
   9   2   2       39.46       40.02      1.52 o
  10   2   2      118.76      115.30      3.25 o
 -10   3   2       89.03       93.73      1.84 o
  -9   3   2       92.15       94.37      1.52 o
  -8   3   2      652.69      653.66      6.50 o
  -7   3   2       22.41       19.83      0.75 o
  -6   3   2      236.45      214.45      2.07 o
  -5   3   2      555.02      545.95      8.85 o
  -4   3   2      152.95      210.48      2.68 o
  -3   3   2     1700.33     1764.89     13.93 o
  -2   3   2      690.92      737.54      2.11 o
  -1   3   2      336.41      270.52      2.02 o
   1   3   2     4159.16     4271.49     50.36 o
   2   3   2      405.67      327.74      2.65 o
   3   3   2        0.06        0.85      0.15 o
   4   3   2      479.12      508.60      3.11 o
   5   3   2        3.61        7.17      0.43 o
   6   3   2      753.59      718.29      3.62 o
   7   3   2      159.34      146.62      2.14 o
   8   3   2      230.22      243.09      2.96 o
   9   3   2       49.41       47.78      2.88 o
  10   3   2      242.93      237.00      2.77 o
 -10   4   2        2.87        1.43      0.88 o
  -9   4   2      260.75      292.16      7.78 o
  -8   4   2      493.36      468.64      4.61 o
  -7   4   2      227.47      230.19      2.17 o
  -6   4   2     1419.41     1418.34      6.72 o
  -5   4   2      271.79      273.43      2.75 o
  -4   4   2      342.34      311.59      2.21 o
  -3   4   2     1387.29     1390.50      3.35 o
  -2   4   2      494.53      500.34      1.90 o
  -1   4   2      619.52      609.57      4.54 o
   0   4   2     4573.36     4734.17     41.59 o
   1   4   2     1473.11     1332.74      9.83 o
   2   4   2      523.23      482.93      2.32 o
   3   4   2      259.31      309.03      2.40 o
   4   4   2       26.08       17.72      0.38 o
   5   4   2      271.80      266.09      2.07 o
   6   4   2        2.46        6.06      0.47 o
   7   4   2      330.11      333.13      2.74 o
   8   4   2      155.26      152.09      1.95 o
   9   4   2       80.01       86.33      1.85 o
  10   4   2        1.89        1.73      0.74 o
 -10   5   2       53.08       55.43      1.99 o
  -9   5   2      111.76      108.84      3.15 o
  -8   5   2      416.92      402.87      7.27 o
  -7   5   2       55.47       51.29      2.15 o
  -6   5   2        2.37        4.67      0.58 o
  -5   5   2       10.18        9.28      0.65 o
  -4   5   2      104.35      113.83      2.06 o
  -3   5   2     3569.79     4008.28     10.17 o
  -2   5   2      147.03      134.67      1.13 o
  -1   5   2      451.43      451.76      5.28 o
   0   5   2      300.59      381.89      2.27 o
   1   5   2      200.81      209.99      1.26 o
   2   5   2      167.23      164.42      1.40 o
   3   5   2       65.67       43.86      0.75 o
   4   5   2        5.14       12.90      1.02 o
   5   5   2      135.81      133.42      1.51 o
   6   5   2       37.70       41.88      1.00 o
   7   5   2      256.94      279.66      3.09 o
   8   5   2       42.26       45.92      1.54 o
   9   5   2      229.69      234.55      2.52 o
  -9   6   2       41.48       38.02      2.07 o
  -8   6   2       48.80       44.52      1.39 o
  -7   6   2      354.64      391.28      5.38 o
  -6   6   2        2.18        1.91      0.64 o
  -5   6   2       10.95       10.22      0.63 o
  -4   6   2     1848.05     1934.88      7.72 o
  -3   6   2       16.06       14.80      0.76 o
  -2   6   2     3107.08     3230.01     48.57 o
  -1   6   2     1826.26     1777.27      3.52 o
   0   6   2      759.97      748.41      3.45 o
   1   6   2        7.94       13.89      0.36 o
   2   6   2     2681.34     2747.76      5.84 o
   3   6   2     1534.65     1451.80      5.55 o
   4   6   2     1024.71      985.79      3.91 o
   5   6   2        2.18        5.22      0.70 o
   6   6   2      305.67      306.10      3.14 o
   7   6   2        9.97       11.19      1.51 o
   8   6   2        8.52        5.66      0.74 o
   9   6   2        2.77        2.91      0.99 o
  -9   7   2        5.35        4.37      0.75 o
  -8   7   2      155.73      165.24      2.52 o
  -7   7   2      126.05      112.82      3.10 o
  -6   7   2      692.34      706.95      4.61 o
  -5   7   2       12.86       14.41      0.81 o
  -4   7   2       44.12       43.48      1.13 o
  -3   7   2       13.14        9.59      0.42 o
  -2   7   2        1.75        2.20      0.35 o
  -1   7   2       61.93       63.12      0.77 o
   0   7   2       87.34       84.37      1.17 o
   1   7   2        8.95       10.01      0.52 o
   2   7   2      155.69      146.74      1.25 o
   3   7   2      251.43      258.86      3.98 o
   4   7   2      722.50      703.01      4.34 o
   5   7   2      111.28      108.27      2.29 o
   6   7   2      102.10       97.05      2.74 o
   7   7   2       75.82       77.16      2.50 o
   8   7   2      281.64      300.94      4.43 o
   9   7   2       49.16       55.29      1.76 o
  -9   8   2       53.28       56.65      1.91 o
  -8   8   2       35.38       27.50      1.58 o
  -7   8   2       16.34       13.67      1.40 o
  -6   8   2        6.24       10.24      5.52 o
  -5   8   2        7.83        8.21      1.28 o
  -4   8   2      253.05      250.16      3.00 o
  -3   8   2      672.51      681.31      3.70 o
  -2   8   2       20.68       25.48      0.65 o
  -1   8   2      643.22      596.12      2.99 o
   0   8   2        0.56        1.79      0.42 o
   1   8   2     1133.00     1178.36      7.43 o
   2   8   2        6.23        9.27      0.44 o
   3   8   2      104.09       89.94      1.64 o
   4   8   2        3.57        6.01      0.60 o
   5   8   2      194.91      192.94      2.49 o
   6   8   2      306.80      303.26      4.83 o
   7   8   2      217.64      222.64      4.09 o
   8   8   2       15.47       17.07      1.26 o
  -8   9   2        0.51        1.87      0.93 o
  -7   9   2        2.46        1.86      0.93 o
  -6   9   2      169.49      173.53      2.45 o
  -5   9   2      135.84      147.24      2.32 o
  -4   9   2       65.00       69.54      1.25 o
  -3   9   2       54.74       53.36      0.97 o
  -2   9   2      279.95      298.10      3.07 o
  -1   9   2       64.32       61.98      0.97 o
   0   9   2        2.02        1.65      0.38 o
   1   9   2      275.51      279.72      1.93 o
   2   9   2       11.17       12.37      0.51 o
   3   9   2      174.28      165.41      2.34 o
   4   9   2      158.47      159.99      4.23 o
   5   9   2       14.80       16.25      1.34 o
   6   9   2      111.07      111.67      2.93 o
   7   9   2        2.79        3.89      0.96 o
   8   9   2        1.18        1.35      0.83 o
  -7  10   2       20.13       22.28      1.45 o
  -6  10   2        9.95       12.76      1.52 o
  -5  10   2      188.86      181.50      2.54 o
  -4  10   2     1043.23     1135.65      6.82 o
  -3  10   2       12.43       13.03      0.57 o
  -2  10   2      124.19      119.21      1.68 o
  -1  10   2        7.94        9.84      0.55 o
   0  10   2      694.53      711.60     10.29 o
   1  10   2       18.53       17.58      0.72 o
   2  10   2      919.09      924.93      5.24 o
   3  10   2      229.16      247.13      2.82 o
   4  10   2      780.92      804.44      8.50 o
   5  10   2       43.19       41.30      1.86 o
   6  10   2        9.09       14.23      0.95 o
   7  10   2      131.08      126.72      2.79 o
  -6  11   2        3.58        2.63      0.66 o
  -5  11   2      103.03      103.50      5.12 o
  -4  11   2        7.16        7.56      1.71 o
  -3  11   2      217.78      210.04      2.90 o
  -2  11   2        0.16        0.58      0.51 o
  -1  11   2      182.78      190.63      2.19 o
   0  11   2      105.95      110.75      1.81 o
   1  11   2      119.71      117.01      1.46 o
   2  11   2        5.54        4.64      0.62 o
   3  11   2      121.22      121.46      1.71 o
   4  11   2      204.79      219.60      3.92 o
   5  11   2      165.78      160.70      3.20 o
   6  11   2      110.13      113.74      2.64 o
  -5  12   2      125.03      118.28      2.53 o
  -4  12   2       11.89        8.99      1.06 o
  -3  12   2      234.51      236.09      2.19 o
  -2  12   2      102.62       93.74      1.86 o
  -1  12   2      131.78      130.64      1.79 o
   0  12   2      137.44      151.16      2.85 o
   1  12   2      141.21      139.27      3.77 o
   2  12   2        1.71        2.21      1.05 o
   3  12   2      118.73      124.68      3.25 o
   4  12   2        8.60        6.72      0.80 o
   5  12   2       36.90       37.04      4.18 o
  -4  13   2        0.47        0.89      0.85 o
  -3  13   2      204.59      207.62      3.47 o
  -2  13   2       12.42       11.07      0.78 o
  -1  13   2        3.95        5.41      0.67 o
   0  13   2       78.28       69.85      1.57 o
   1  13   2       62.01       59.98      2.32 o
   2  13   2       27.57       29.39      1.67 o
   3  13   2       71.52       70.62      2.28 o
  -1  14   2      224.38      231.31      3.41 o
   0  14   2        0.67        0.58      0.97 o
   1  14   2      147.39      126.44      2.71 o
  -9   0   3       90.30       92.11      2.80 o
  -7   0   3      662.45      635.78      6.43 o
  -5   0   3     1387.51     1367.20      7.56 o
  -3   0   3     1413.82     1375.06      5.90 o
  -1   0   3       15.23       45.46      0.74 o
   1   0   3       59.02       82.55      1.19 o
   3   0   3      516.16      411.69     12.67 o
   5   0   3     1284.28     1428.42      8.46 o
   7   0   3      448.90      456.87      5.83 o
   9   0   3      452.22      465.65      6.11 o
 -10   1   3        6.63        4.59      0.73 o
  -9   1   3      160.21      155.25      2.70 o
  -8   1   3        1.95        1.65      0.41 o
  -7   1   3      187.95      199.68      3.27 o
  -6   1   3      239.52      241.90      2.54 o
  -5   1   3        2.61        2.26      0.44 o
  -4   1   3     1150.85     1229.04      4.25 o
  -3   1   3      445.92      434.94      3.81 o
  -2   1   3     4209.40     4277.70     26.56 o
  -1   1   3        3.19        6.79      0.33 o
   0   1   3     1756.71     1486.07     13.21 o
   1   1   3     2053.25     2067.91     24.68 o
   2   1   3     6426.27     6207.36     46.80 o
   3   1   3      350.19      339.83      1.63 o
   4   1   3      519.09      506.10      3.46 o
   5   1   3      675.71      635.59      3.17 o
   6   1   3      468.37      435.71      7.41 o
   7   1   3        7.09        4.22      0.65 o
   8   1   3        1.86        2.87      0.70 o
   9   1   3       56.04       53.07      1.54 o
  10   1   3        0.16        0.10      1.01 o
 -10   2   3      663.21      645.47     26.51 o
  -9   2   3      288.42      286.46      2.52 o
  -8   2   3        3.00        2.95      0.48 o
  -7   2   3       14.68       15.09      0.90 o
  -6   2   3      691.23      720.00      5.75 o
  -5   2   3      148.37      138.80      4.84 o
  -4   2   3       76.98       91.38      1.18 o
  -3   2   3      511.37      486.44      4.12 o
  -2   2   3        3.33        3.74      0.29 o
  -1   2   3     4027.89     3951.29     29.75 o
   0   2   3      399.10      430.51      3.60 o
   1   2   3     1049.69     1265.39      3.39 o
   2   2   3       50.34       49.42      1.36 o
   3   2   3     1286.91     1230.43      3.53 o
   4   2   3      673.06      734.99      4.08 o
   5   2   3      706.11      717.07      3.33 o
   6   2   3      263.57      259.29      2.19 o
   7   2   3       28.58       29.25      1.22 o
   8   2   3        3.11        3.67      0.73 o
   9   2   3      154.82      149.93      2.47 o
  10   2   3      392.36      387.28      5.93 o
 -10   3   3       84.11       74.89      2.37 o
  -9   3   3       24.81       35.16      0.99 o
  -8   3   3        0.03       -0.04      0.48 o
  -7   3   3      408.08      416.63      3.46 o
  -6   3   3      125.28      135.86      1.95 o
  -5   3   3      159.83      155.35      6.16 o
  -4   3   3     2527.02     2762.00     10.91 o
  -3   3   3     1152.91     1209.70      3.59 o
  -2   3   3     1330.14     1549.33      5.08 o
  -1   3   3     3657.60     3667.07     32.30 o
   0   3   3     1535.53     1676.89      5.50 o
   1   3   3       19.21       36.20      0.84 o
   2   3   3     1393.69     1565.87      3.61 o
   3   3   3      239.98      216.68      1.29 o
   4   3   3       60.07       54.83      0.89 o
   5   3   3     1423.62     1374.02      4.75 o
   6   3   3       38.82       33.62      0.89 o
   7   3   3     1906.92     1937.38      7.99 o
   8   3   3      100.92       97.50      1.54 o
   9   3   3      109.04      108.71      2.13 o
  10   3   3       12.66       12.73      0.85 o
 -10   4   3       15.99       13.82      1.27 o
  -9   4   3      414.99      388.72      3.63 o
  -8   4   3      573.43      598.18      4.55 o
  -7   4   3       23.03       25.07      1.03 o
  -6   4   3     1008.96      984.01      5.16 o
  -5   4   3     1393.69     1461.66      5.18 o
  -4   4   3      130.63      157.63      1.35 o
  -3   4   3      239.35      223.63      2.31 o
  -2   4   3       97.61      136.55      0.86 o
  -1   4   3      101.59       70.49      0.85 o
   0   4   3      842.03      908.17      3.14 o
   1   4   3     5133.35     5391.85     65.46 o
   2   4   3       40.00       38.72      0.65 o
   3   4   3      893.06      976.28      4.45 o
   4   4   3       42.11       46.91      0.87 o
   5   4   3       28.88       26.18      0.72 o
   6   4   3     1469.20     1465.42      6.01 o
   7   4   3       12.45       15.98      0.76 o
   8   4   3      336.03      329.62      2.85 o
   9   4   3      851.67      829.11      5.24 o
  10   4   3       22.22       26.03      1.46 o
 -10   5   3        5.22        3.72      0.92 o
  -9   5   3       11.05        9.84      0.87 o
  -8   5   3       26.49       25.65      1.53 o
  -7   5   3       50.36       44.31      1.35 o
  -6   5   3       92.36       96.43      2.45 o
  -5   5   3      618.00      617.89      6.55 o
  -4   5   3       75.99       66.99      1.45 o
  -3   5   3       58.15       51.43      0.99 o
  -2   5   3       84.48       72.38      0.83 o
  -1   5   3       65.91       53.52      0.92 o
   0   5   3     1277.15     1221.09      8.93 o
   1   5   3      392.34      417.84      2.74 o
   2   5   3      850.60      744.61      3.02 o
   3   5   3       89.33       79.92      1.42 o
   4   5   3     2141.59     2065.36     14.03 o
   5   5   3       45.34       39.47      1.17 o
   6   5   3      643.19      649.20      4.65 o
   7   5   3      859.40      885.28      5.87 o
   8   5   3      190.75      192.69      2.07 o
   9   5   3       40.35       38.77      1.09 o
  -9   6   3       46.86       51.49      1.38 o
  -8   6   3      135.65      149.58      3.36 o
  -7   6   3      907.21      921.56     13.09 o
  -6   6   3      165.13      160.22      2.37 o
  -5   6   3       18.04       14.24      0.70 o
  -4   6   3      210.09      211.62      3.20 o
  -3   6   3      142.55      133.60      1.31 o
  -2   6   3      329.55      328.37     15.94 o
  -1   6   3     1090.57     1043.77      5.22 o
   0   6   3       42.84       31.65      0.74 o
   1   6   3       51.97       65.32      1.13 o
   2   6   3       72.97       82.05      1.32 o
   3   6   3      105.80       92.90      1.61 o
   4   6   3       69.23       64.03      1.43 o
   5   6   3        4.92        5.13      0.65 o
   6   6   3      495.99      516.67      4.23 o
   7   6   3      271.52      276.45      6.56 o
   8   6   3       30.57       33.89      1.21 o
   9   6   3       15.58       15.72      1.27 o
  -9   7   3        7.77        9.23      1.10 o
  -8   7   3       78.65       77.37      1.71 o
  -7   7   3      131.13      134.89      3.29 o
  -6   7   3       29.09       35.89      8.12 o
  -5   7   3      312.70      322.50      7.42 o
  -4   7   3        0.31        0.01      0.52 o
  -3   7   3     1406.99     1407.96      5.57 o
  -2   7   3        4.75        3.38      0.52 o
  -1   7   3      437.59      392.22      2.38 o
   0   7   3      376.02      386.88      2.27 o
   1   7   3      674.67      671.87      3.09 o
   2   7   3       24.09       15.98      0.50 o
   3   7   3      151.66      132.89      1.87 o
   4   7   3       45.35       38.88      1.68 o
   5   7   3      243.68      227.57     10.47 o
   6   7   3       34.27       37.02      1.68 o
   7   7   3       39.32       45.88      1.98 o
   8   7   3       53.74       45.83      1.79 o
   9   7   3       62.67       51.16      1.62 o
  -8   8   3      228.62      242.12      4.07 o
  -7   8   3       24.34       21.75      1.51 o
  -6   8   3       39.37       44.98      1.31 o
  -5   8   3        1.78        2.40      0.57 o
  -4   8   3      270.06      269.98      2.94 o
  -3   8   3        2.65        4.05      0.42 o
  -2   8   3      112.02      114.90      1.95 o
  -1   8   3       29.92       30.98      0.99 o
   0   8   3       19.20       16.71      0.51 o
   1   8   3       19.49       21.73      0.67 o
   2   8   3        0.75        1.38      0.46 o
   3   8   3      101.07      107.48      2.07 o
   4   8   3      571.12      558.05      6.14 o
   5   8   3        7.74        7.87      1.02 o
   6   8   3      139.36      150.43      3.33 o
   7   8   3       49.87       47.40      1.94 o
   8   8   3      682.20      715.46      6.19 o
  -8   9   3       80.26       78.04      2.29 o
  -7   9   3       42.05       44.28      1.94 o
  -6   9   3        8.58        7.57      0.78 o
  -5   9   3       36.35       34.35      1.21 o
  -4   9   3      204.45      195.65      2.93 o
  -3   9   3        2.78        3.01      0.43 o
  -2   9   3        2.89        3.73      0.49 o
  -1   9   3      931.02      918.25     23.65 o
   0   9   3     1028.72     1045.21     11.42 o
   1   9   3      219.41      217.72      2.01 o
   2   9   3      250.45      243.77      2.90 o
   3   9   3       25.71       32.98      1.60 o
   4   9   3      993.82     1062.32      8.61 o
   5   9   3      101.00      102.14      2.80 o
   6   9   3        3.29        3.65      0.97 o
   7   9   3      149.11      149.95      3.08 o
   8   9   3        0.47        1.24      0.81 o
  -7  10   3      189.65      181.56      3.27 o
  -6  10   3       78.68       65.85      2.30 o
  -5  10   3       93.56       90.84      1.80 o
  -4  10   3        8.64        6.67      0.73 o
  -3  10   3      168.26      163.77      1.91 o
  -2  10   3      255.00      262.35      3.18 o
  -1  10   3        1.07        0.74      0.46 o
   0  10   3      266.73      273.91      4.35 o
   1  10   3      175.73      179.39      5.66 o
   2  10   3      306.34      318.24      3.02 o
   3  10   3      100.63      112.31      2.78 o
   4  10   3       69.28       66.94      2.26 o
   5  10   3        3.07        1.25      0.88 o
   6  10   3        1.87        2.38      0.86 o
   7  10   3      500.73      511.54      5.11 o
  -6  11   3       25.98       28.75      3.74 o
  -5  11   3       44.49       45.65      3.62 o
  -4  11   3       41.06       40.96      3.22 o
  -3  11   3       17.63       17.09      0.96 o
  -2  11   3       58.72       56.07      1.55 o
  -1  11   3     1275.49     1237.74     28.04 o
   0  11   3      162.79      177.62      5.41 o
   1  11   3      227.74      240.10      3.03 o
   2  11   3       19.57       17.58      1.17 o
   3  11   3       75.08       71.64      2.20 o
   4  11   3      196.85      216.72      3.68 o
   5  11   3        3.15        3.19      0.69 o
   6  11   3      267.37      260.65      3.65 o
  -5  12   3      146.21      151.61      2.75 o
  -4  12   3       93.55       87.63      2.35 o
  -3  12   3       48.52       44.30      1.26 o
  -2  12   3       88.08       80.25      1.82 o
  -1  12   3        1.21        1.61      0.62 o
   0  12   3        5.58        3.19      0.69 o
   1  12   3        5.43        5.42      0.74 o
   2  12   3       48.15       45.46      2.14 o
   3  12   3       33.37       29.55      1.15 o
   4  12   3       67.51       71.61      1.52 o
   5  12   3      200.27      199.48      2.96 o
  -4  13   3        0.04        0.29      0.88 o
  -3  13   3      348.66      348.49      4.35 o
  -2  13   3       28.97       25.32      1.02 o
  -1  13   3       15.13       15.25      0.90 o
   0  13   3        0.97        0.96      0.70 o
   1  13   3       90.14       92.26      2.74 o
   2  13   3       18.44       21.18      1.52 o
   3  13   3      364.62      353.15      4.62 o
 -10   0   4       39.71       48.18      1.95 o
  -8   0   4      372.53      400.86      5.57 o
  -6   0   4       25.63       28.44      1.43 o
  -4   0   4      920.86      914.57      5.92 o
  -2   0   4      248.68      259.79      1.84 o
   0   0   4     4403.89     4628.18     38.70 o
   2   0   4     4323.05     4051.87    136.55 o
   4   0   4      566.23      543.62     19.40 o
   6   0   4      569.41      571.56      6.20 o
   8   0   4       10.03       11.26      1.32 o
  10   0   4       49.57       52.40      1.94 o
 -10   1   4       58.17       51.94      3.19 o
  -9   1   4      270.97      280.09      3.20 o
  -8   1   4      658.98      683.98      5.12 o
  -7   1   4      201.03      206.39      2.70 o
  -6   1   4      886.75      862.65     15.73 o
  -5   1   4      177.64      155.12      1.95 o
  -4   1   4      311.27      328.72      2.53 o
  -3   1   4      316.88      352.29      1.91 o
  -2   1   4      248.67      227.59      1.73 o
  -1   1   4      604.00      598.65      2.31 o
   0   1   4       18.61       11.22      0.38 o
   1   1   4      624.15      601.31      2.63 o
   2   1   4      107.18      119.62      1.63 o
   3   1   4        3.87       12.58      0.45 o
   4   1   4     1310.97     1338.63      8.19 o
   5   1   4       51.14       48.87      1.11 o
   6   1   4      297.84      285.33      4.61 o
   7   1   4      683.50      712.20      8.91 o
   8   1   4      119.68      126.70      2.32 o
   9   1   4      382.01      369.72      3.75 o
  10   1   4        0.66        0.50      0.62 o
 -10   2   4       31.30       28.49      3.21 o
  -9   2   4        3.07        3.74      0.59 o
  -8   2   4       87.91       95.29      1.31 o
  -7   2   4     1753.68     1799.20     24.24 o
  -6   2   4       28.34       28.65      1.01 o
  -5   2   4      695.77      656.46      6.09 o
  -4   2   4       24.89       18.64      0.67 o
  -3   2   4        3.08        5.55      0.30 o
  -2   2   4     1452.97     1552.42     17.91 o
  -1   2   4      602.44      530.09      2.41 o
   0   2   4        8.73        5.26      0.35 o
   1   2   4      982.93      963.52      7.23 o
   2   2   4     1097.30     1172.97      4.21 o
   3   2   4      194.18      146.59      1.37 o
   4   2   4        1.73        2.89      0.34 o
   5   2   4      297.63      303.38      2.74 o
   6   2   4        6.70        7.51      0.57 o
   7   2   4       63.98       59.32      1.60 o
   8   2   4       94.45       88.79      1.96 o
   9   2   4      170.09      164.82      2.47 o
  10   2   4       31.24       34.55      1.11 o
 -10   3   4      104.92      106.60      2.68 o
  -9   3   4        3.84        1.88      0.65 o
  -8   3   4      142.36      134.02      1.77 o
  -7   3   4      366.63      389.74      3.67 o
  -6   3   4       25.55       27.57      1.00 o
  -5   3   4       15.80       12.71      0.68 o
  -4   3   4      716.19      796.64      9.91 o
  -3   3   4      378.65      396.96      2.12 o
  -2   3   4     2720.89     2909.10     39.37 o
  -1   3   4       53.53       65.08      0.89 o
   0   3   4      528.00      510.41      3.61 o
   1   3   4       87.75       77.90      1.74 o
   2   3   4      684.31      719.07      3.74 o
   3   3   4     2070.97     2095.18      6.71 o
   4   3   4       47.93       34.45      0.88 o
   5   3   4       63.46       49.34      0.99 o
   6   3   4      506.72      508.67      3.23 o
   7   3   4      149.68      154.24      1.88 o
   8   3   4      133.67      136.91      2.35 o
   9   3   4      328.79      313.23      3.27 o
  10   3   4       59.23       80.91      2.26 o
 -10   4   4       22.85       25.88      1.44 o
  -9   4   4       25.88       22.90      1.12 o
  -8   4   4       50.77       56.60      1.49 o
  -7   4   4       68.03       64.72      2.90 o
  -6   4   4        8.38        7.39      0.65 o
  -5   4   4      879.23      930.86      4.36 o
  -4   4   4       26.24       29.43      0.67 o
  -3   4   4      373.83      435.84      4.10 o
  -2   4   4     4162.88     4355.41      7.76 o
  -1   4   4     2757.47     2598.40      6.90 o
   0   4   4     2665.21     2736.03     20.64 o
   1   4   4      816.65      937.20      4.38 o
   2   4   4     2211.98     2361.65     12.05 o
   3   4   4     1047.54     1050.09      8.14 o
   4   4   4      337.42      335.88      3.60 o
   5   4   4        1.68        4.41      0.44 o
   6   4   4       95.26       94.69      1.82 o
   7   4   4       44.44       48.33      1.14 o
   8   4   4      133.82      123.94      1.67 o
   9   4   4       44.73       46.76      2.48 o
  -9   5   4      263.79      267.63      6.62 o
  -8   5   4      103.78       90.15      1.85 o
  -7   5   4      243.10      237.95      3.27 o
  -6   5   4       13.27       17.45      1.25 o
  -5   5   4       18.56       15.41      0.74 o
  -4   5   4       24.83       20.75      0.78 o
  -3   5   4        1.43        6.33      3.44 o
  -2   5   4       55.56       36.67      0.81 o
  -1   5   4     2393.96     2312.96      6.11 o
   0   5   4     1929.98     2048.28     16.72 o
   1   5   4      269.19      327.04     11.19 o
   2   5   4        4.04        1.07      0.43 o
   3   5   4      803.01      793.75      4.67 o
   4   5   4      210.95      206.90      4.89 o
   5   5   4      173.45      179.36      2.46 o
   6   5   4        2.89        3.21      0.65 o
   7   5   4       87.51       90.89      2.22 o
   8   5   4        2.94        3.29      0.71 o
   9   5   4      259.30      274.08      4.16 o
  -9   6   4        3.24        3.27      0.64 o
  -8   6   4      159.83      169.49      3.50 o
  -7   6   4      194.92      182.34      4.60 o
  -6   6   4      289.41      315.35      2.47 o
  -5   6   4       43.76       39.31      1.13 o
  -4   6   4      509.03      507.32     10.48 o
  -3   6   4      386.55      369.47      2.89 o
  -2   6   4       28.69       39.71      0.86 o
  -1   6   4      158.44      229.80     76.65 o
   0   6   4      205.87      198.63      5.61 o
   1   6   4     2124.91     2158.61     41.85 o
   2   6   4      391.28      351.64      5.21 o
   3   6   4       71.28       78.02      1.59 o
   4   6   4      549.00      551.60      4.28 o
   5   6   4       15.42       14.37      1.50 o
   6   6   4       29.39       31.26      3.71 o
   7   6   4       54.13       50.10      2.46 o
   8   6   4      192.44      181.88      2.40 o
  -9   7   4       41.27       55.16      1.86 o
  -8   7   4      101.26       96.84      2.65 o
  -7   7   4        0.26        1.10      0.93 o
  -6   7   4       10.07       11.44      1.05 o
  -5   7   4      102.02      103.48      1.84 o
  -4   7   4      635.46      665.00      6.30 o
  -3   7   4      143.70      155.65      3.11 o
  -2   7   4       27.54       31.50      1.49 o
  -1   7   4      331.59      319.43      2.72 o
   0   7   4      873.23      884.76      6.26 o
   1   7   4       46.54       34.23      1.38 o
   2   7   4      109.96      105.06      3.08 o
   3   7   4      145.23      147.36      1.98 o
   4   7   4      110.97      105.07      2.64 o
   5   7   4        3.79        3.31      1.03 o
   6   7   4      208.48      222.29      5.10 o
   7   7   4      208.03      212.74      2.70 o
   8   7   4       51.93       49.34      1.79 o
  -8   8   4        5.96        3.00      1.02 o
  -7   8   4        3.94        7.31      1.04 o
  -6   8   4        1.33        3.03      0.69 o
  -5   8   4      625.47      605.72      4.41 o
  -4   8   4        9.24        9.75      0.75 o
  -3   8   4      343.77      352.11      5.20 o
  -2   8   4       28.56       25.54      0.93 o
  -1   8   4      212.89      204.70      2.30 o
   0   8   4      176.56      174.46      8.47 o
   1   8   4      179.84      180.55      2.29 o
   2   8   4        5.41       51.44     33.03 o
   3   8   4     1114.38     1168.42      8.76 o
   4   8   4      270.67      287.12      4.49 o
   5   8   4      344.11      346.78      4.98 o
   6   8   4       91.44      103.00      2.75 o
   7   8   4      158.32      172.74      3.32 o
   8   8   4       74.19       78.87      2.00 o
  -8   9   4       14.01       12.80      1.09 o
  -7   9   4      431.31      433.68      5.21 o
  -6   9   4      100.99       92.25      1.72 o
  -5   9   4       80.40       65.09      1.74 o
  -4   9   4      120.01      119.13      4.17 o
  -3   9   4       50.84       48.12      1.06 o
  -2   9   4       78.90       75.63      1.70 o
  -1   9   4      149.19      154.71      3.44 o
   0   9   4      530.15      547.96     18.84 o
   1   9   4       19.67       17.05      0.88 o
   2   9   4       39.97       41.99      1.49 o
   3   9   4      131.65      127.50      3.01 o
   4   9   4       95.08       87.01      2.53 o
   5   9   4       25.29       27.18      1.53 o
   6   9   4       93.05       87.50      2.44 o
   7   9   4      269.66      275.20      3.86 o
  -7  10   4       23.74       24.76      1.40 o
  -6  10   4       27.50       26.05      1.55 o
  -5  10   4       62.75       50.46      2.64 o
  -4  10   4      306.46      256.10     21.76 o
  -3  10   4       20.53       20.69      1.19 o
  -2  10   4      556.08      532.34      7.59 o
  -1  10   4       10.33       11.41      0.93 o
   0  10   4       99.38       96.75      2.74 o
   1  10   4      166.84      166.97      7.12 o
   2  10   4       72.73       76.94      2.94 o
   3  10   4        0.26        0.66      0.74 o
   4  10   4      172.45      194.92      3.61 o
   5  10   4        5.27        3.59      0.89 o
   6  10   4      107.03      106.04      2.48 o
   7  10   4       72.04       70.01      1.83 o
  -6  11   4       50.09       38.35      1.49 o
  -5  11   4        0.65        0.87      0.66 o
  -4  11   4      167.86      179.41      3.51 o
  -3  11   4        4.72        6.51      1.26 o
  -2  11   4        9.91       10.24      1.24 o
  -1  11   4      272.29      254.92      3.15 o
   0  11   4      108.62      103.35      2.10 o
   1  11   4       11.57       13.53      1.26 o
   2  11   4       69.36       72.72      2.08 o
   3  11   4        0.47        0.53      0.89 o
   4  11   4       37.07       32.49      1.55 o
   5  11   4      133.56      150.23      2.87 o
   6  11   4       19.95       16.91      1.10 o
  -5  12   4       90.00       88.84      2.03 o
  -4  12   4        0.18        1.45      0.87 o
  -3  12   4      139.32      135.43      3.03 o
  -2  12   4        7.82        8.32      1.34 o
  -1  12   4      111.32      103.25      1.96 o
   0  12   4      335.84      315.53      6.64 o
   1  12   4      335.03      332.58      4.93 o
   2  12   4      255.21      259.87      4.73 o
   3  12   4      377.58      356.47      7.37 o
   4  12   4       11.26       14.55      1.00 o
  -3  13   4       52.41       50.61      1.71 o
  -2  13   4      151.45      130.69      2.69 o
  -1  13   4        0.52        0.48      1.31 o
   0  13   4       21.51       19.91      0.96 o
   1  13   4       29.15       22.43      1.58 o
   2  13   4        8.07       11.45      1.22 o
  -9   0   5      177.78      182.40      3.30 o
  -7   0   5      162.01      166.11      3.52 o
  -5   0   5        7.43       14.89      1.05 o
  -3   0   5       18.68       21.23      1.02 o
  -1   0   5       75.10       63.35      0.95 o
   1   0   5      534.19      529.87      3.05 o
   3   0   5     1498.03     1556.78     43.83 o
   5   0   5       94.30      100.23      2.63 o
   7   0   5      265.47      265.22      4.67 o
   9   0   5      211.32      199.42      3.76 o
 -10   1   5        0.10        1.14      1.01 o
  -9   1   5        3.66        3.19      0.60 o
  -8   1   5       11.99        9.03      0.87 o
  -7   1   5       31.33       36.98      1.27 o
  -6   1   5      373.90      391.05      4.44 o
  -5   1   5      330.08      358.00      5.50 o
  -4   1   5     1115.05     1058.18      4.98 o
  -3   1   5      940.58     1050.72      6.76 o
  -2   1   5      725.63      780.66     13.91 o
  -1   1   5      729.91      751.06      4.98 o
   0   1   5     2083.86     2044.89      4.81 o
   1   1   5     1553.48     1597.60      5.93 o
   2   1   5      111.13      106.75      1.38 o
   3   1   5     1386.33     1362.22      5.79 o
   4   1   5      597.16      566.55      3.04 o
   5   1   5       11.67       14.20      0.60 o
   6   1   5      805.88      797.66      5.39 o
   7   1   5       96.42       99.43      2.04 o
   8   1   5      140.48      133.44      2.34 o
   9   1   5       47.09       41.96      1.32 o
 -10   2   5       11.63        8.63      1.03 o
  -9   2   5        6.23       10.14      0.79 o
  -8   2   5       68.45       77.85      1.42 o
  -7   2   5      718.29      714.78      5.04 o
  -6   2   5      501.72      492.88     11.73 o
  -5   2   5      537.02      534.34     12.29 o
  -4   2   5      875.11      866.80      8.60 o
  -3   2   5      309.60      304.60      2.47 o
  -2   2   5      454.61      450.44      2.85 o
  -1   2   5       18.02       11.66      0.42 o
   0   2   5      441.52      442.59      2.32 o
   1   2   5       15.70       28.24      1.01 o
   2   2   5      192.42      231.12      2.89 o
   3   2   5      140.33      143.37      1.88 o
   4   2   5      676.59      681.99      3.40 o
   5   2   5      396.84      409.33      3.31 o
   6   2   5       42.24       45.17      1.06 o
   7   2   5      756.05      741.80     13.27 o
   8   2   5      447.59      453.80      4.15 o
   9   2   5        0.34        0.89      0.80 o
 -10   3   5        7.95        8.70      1.03 o
  -9   3   5       95.53       99.73      1.78 o
  -8   3   5       36.03       32.37      0.99 o
  -7   3   5       65.39       74.21      3.63 o
  -6   3   5      227.54      224.58      2.69 o
  -5   3   5      347.58      383.83      7.82 o
  -4   3   5       31.26       35.04      4.42 o
  -3   3   5      650.83      638.54      6.17 o
  -2   3   5      256.24      262.22      6.93 o
  -1   3   5      104.84       82.67      0.99 o
   0   3   5      280.69      296.22      2.56 o
   1   3   5      835.06      780.87      4.23 o
   2   3   5        5.32        4.87      1.30 o
   3   3   5     1207.93     1104.81      5.96 o
   4   3   5       57.55       59.81      1.06 o
   5   3   5     1067.59     1076.14      5.85 o
   6   3   5      228.56      232.96      2.65 o
   7   3   5      166.96      180.30      3.52 o
   8   3   5       46.80       46.25      1.36 o
   9   3   5       28.08       21.91      1.85 o
  -9   4   5        0.92        2.21      0.96 o
  -8   4   5      142.63      134.03      2.20 o
  -7   4   5      912.16      914.64      9.87 o
  -6   4   5       32.72       39.07      1.97 o
  -5   4   5        0.92        2.44      0.45 o
  -4   4   5      196.56      189.89      2.07 o
  -3   4   5       32.19       37.92      1.38 o
  -2   4   5       35.58       44.91      1.44 o
  -1   4   5       92.82       84.65      1.34 o
   0   4   5     1386.77     1264.38      4.45 o
   1   4   5     1038.56     1117.65      5.95 o
   2   4   5        0.38        0.23      0.43 o
   3   4   5      186.01      191.52      2.38 o
   4   4   5       24.12       20.65      0.91 o
   5   4   5      420.74      453.53      3.54 o
   6   4   5        1.32        2.27      0.49 o
   7   4   5      147.15      153.27      2.35 o
   8   4   5       92.89       97.55      1.90 o
   9   4   5       48.34       56.44      2.10 o
  -9   5   5        0.25        2.95      0.99 o
  -8   5   5        8.45        7.69      0.80 o
  -7   5   5        0.21        1.18      1.07 o
  -6   5   5       13.69       13.38      1.22 o
  -5   5   5      425.48      449.27      3.50 o
  -4   5   5      605.94      610.76      3.98 o
  -3   5   5      589.96      612.64      5.46 o
  -2   5   5     1387.72     1287.64      7.53 o
  -1   5   5     2417.85     2442.55     26.54 o
   0   5   5       17.94       12.47      0.65 o
   1   5   5       87.85       86.36      3.20 o
   2   5   5      235.16      200.09      2.98 o
   3   5   5       90.89       80.17      2.04 o
   4   5   5      635.24      652.61      4.72 o
   5   5   5      262.98      274.07      3.16 o
   6   5   5      335.35      356.59      3.63 o
   7   5   5      318.14      315.36      3.32 o
   8   5   5      188.20      179.53      2.61 o
   9   5   5        1.23        1.45      1.15 o
  -9   6   5      216.82      223.68      3.16 o
  -8   6   5        1.45        0.09      0.71 o
  -7   6   5       11.10       17.47      1.18 o
  -6   6   5      124.61      122.96      2.77 o
  -5   6   5      457.18      468.05      4.53 o
  -4   6   5      484.62      475.54      5.49 o
  -3   6   5       66.39       65.06      1.80 o
  -2   6   5      102.99       90.84      2.09 o
  -1   6   5      171.05      155.70      1.89 o
   0   6   5      165.80      167.01      1.99 o
   1   6   5      771.41      819.11     10.11 o
   2   6   5      208.38      217.69      2.75 o
   3   6   5       20.93       17.59      0.97 o
   4   6   5       77.89       75.75      1.75 o
   5   6   5       47.06       46.89      1.44 o
   6   6   5       23.87       27.14      1.18 o
   7   6   5      289.94      289.20      3.16 o
   8   6   5      202.52      197.52      3.74 o
  -8   7   5       33.02       32.55      1.59 o
  -7   7   5        3.61        3.61      0.91 o
  -6   7   5       38.89       45.30      1.28 o
  -5   7   5       40.61       39.01      1.16 o
  -4   7   5       26.26       24.06      0.99 o
  -3   7   5       22.17       24.91      0.96 o
  -2   7   5      476.30      505.00      3.70 o
  -1   7   5     1148.89     1189.96      5.19 o
   0   7   5     1414.18     1396.80     29.49 o
   1   7   5     1241.45     1202.10     30.01 o
   2   7   5      246.74      256.42     11.07 o
   3   7   5      725.38      756.69      5.33 o
   4   7   5        0.82        2.07      1.00 o
   5   7   5      184.21      213.82      3.60 o
   6   7   5       89.31       88.22      1.88 o
   7   7   5      304.58      291.78     12.34 o
   8   7   5        0.05       -0.03      0.91 o
  -8   8   5       33.33       24.62      1.36 o
  -7   8   5        8.38       11.15      1.12 o
  -6   8   5       78.35       76.11      1.56 o
  -5   8   5       23.08       16.41      0.86 o
  -4   8   5       78.76       73.12      6.23 o
  -3   8   5        0.12        0.53      0.82 o
  -2   8   5      160.53      171.42      3.63 o
  -1   8   5      317.88      321.09     10.51 o
   0   8   5       82.56       69.70      1.57 o
   1   8   5      104.40      114.29      1.98 o
   2   8   5      177.74      179.99      2.41 o
   3   8   5        8.44        7.92      0.65 o
   4   8   5      358.23      330.69     15.95 o
   5   8   5       49.65       42.46      2.48 o
   6   8   5      194.09      227.25      3.84 o
   7   8   5        4.98        5.92      0.89 o
  -7   9   5        1.27        1.55      0.91 o
  -6   9   5       86.69      100.66      2.85 o
  -5   9   5        0.64        1.00      0.55 o
  -4   9   5        5.82        5.44      0.67 o
  -3   9   5      183.92      168.10     19.31 o
  -2   9   5     1627.14     1627.27     25.23 o
  -1   9   5       66.55       60.26      2.32 o
   0   9   5      631.85      639.87      4.51 o
   1   9   5       40.70       39.94      1.66 o
   2   9   5      119.02      138.57      2.11 o
   3   9   5      207.02      189.70      3.63 o
   4   9   5       19.47       23.20      1.41 o
   5   9   5      205.54      197.93      3.59 o
   6   9   5       99.77      103.06      2.52 o
   7   9   5        1.94        2.26      0.79 o
  -6  10   5       56.92       51.90      3.74 o
  -5  10   5      136.43      105.24     15.44 o
  -4  10   5       10.50        8.36      0.83 o
  -3  10   5      111.44      112.94      3.02 o
  -2  10   5       49.67       48.90      1.43 o
  -1  10   5       25.05       29.27      1.22 o
   0  10   5        0.03        0.11      0.95 o
   1  10   5        2.53        2.26      0.77 o
   2  10   5       20.94       16.78      0.89 o
   3  10   5       12.58       19.47      1.31 o
   4  10   5      160.90      148.10      3.05 o
   5  10   5      212.04      221.97      3.55 o
   6  10   5        0.01       -0.82      0.82 o
  -5  11   5       13.98       15.67      1.24 o
  -4  11   5       29.67       28.52      1.60 o
  -3  11   5        5.70       12.46      1.32 o
  -2  11   5      117.42      131.08      4.51 o
  -1  11   5        3.77        3.49      0.82 o
   0  11   5      184.31      169.22      2.58 o
   1  11   5       76.82       73.42      2.18 o
   2  11   5      198.52      219.19      3.37 o
   3  11   5      531.22      522.00      5.20 o
   4  11   5      179.57      178.10      3.04 o
   5  11   5       13.18       10.86      1.07 o
  -4  12   5       44.64       37.81      1.52 o
  -3  12   5        9.65       15.39      1.21 o
  -2  12   5       47.82       45.46      1.93 o
  -1  12   5       55.87       55.94      3.49 o
   0  12   5       15.42       11.86      0.97 o
   1  12   5       51.18       42.14      1.65 o
   2  12   5        2.34        1.27      1.10 o
   3  12   5       17.83       16.03      1.24 o
  -8   0   6     1176.81     1172.46      9.49 o
  -6   0   6     1378.08     1394.84      9.95 o
  -4   0   6       19.36       27.83      1.41 o
  -2   0   6        6.09        3.55      0.72 o
   0   0   6     1950.39     1696.80      6.34 o
   2   0   6      183.43      178.58      3.56 o
   4   0   6      719.80      707.94      9.98 o
   6   0   6      155.46      155.59      3.56 o
   8   0   6       19.59       24.16      1.66 o
  -9   1   6       94.43       93.47      5.04 o
  -8   1   6      127.92      135.46      2.31 o
  -7   1   6      299.01      304.19      4.19 o
  -6   1   6        0.41        1.53      0.56 o
  -5   1   6      196.04      207.02      2.61 o
  -4   1   6      622.09      630.38      4.20 o
  -3   1   6      157.24      166.39      4.76 o
  -2   1   6      508.05      556.17      3.56 o
  -1   1   6      192.95      176.55      7.48 o
   0   1   6       18.60       22.62      0.81 o
   1   1   6        1.31        5.42      1.14 o
   2   1   6     1077.99     1126.08      5.21 o
   3   1   6       78.80       75.22      1.50 o
   4   1   6      264.93      284.65      4.16 o
   5   1   6      690.52      707.76      3.77 o
   6   1   6      598.26      607.41      4.88 o
   7   1   6      267.19      263.78      6.00 o
   8   1   6      922.39      876.74      9.63 o
   9   1   6       44.93       50.89      1.82 o
  -9   2   6       45.07       39.64      1.89 o
  -8   2   6      116.29      120.54      2.19 o
  -7   2   6       75.59       86.72      1.87 o
  -6   2   6       17.98       19.66      0.98 o
  -5   2   6      222.42      235.52      2.75 o
  -4   2   6      771.40      821.53      4.77 o
  -3   2   6      100.26      100.40      1.63 o
  -2   2   6        0.28        0.99      0.40 o
  -1   2   6      342.34      422.56     72.93 o
   0   2   6      245.72      222.71      2.47 o
   1   2   6     1232.38     1198.27      5.74 o
   2   2   6      162.10      163.40      2.98 o
   3   2   6     1495.98     1476.47      7.68 o
   4   2   6      326.70      327.31      2.71 o
   5   2   6      149.51      144.18      1.79 o
   6   2   6        0.51        1.43      0.52 o
   7   2   6        3.78        1.72      1.10 o
   8   2   6       48.29       46.20      2.10 o
   9   2   6       29.19       29.65      1.11 o
  -9   3   6      112.28      122.82      1.89 o
  -8   3   6      617.39      642.81      4.67 o
  -7   3   6      162.05      164.82      7.55 o
  -6   3   6       35.90       39.63      1.28 o
  -5   3   6        9.43        8.67      0.86 o
  -4   3   6      189.39      195.66      2.35 o
  -3   3   6       97.21      100.93      1.60 o
  -2   3   6        6.13        5.93      0.54 o
  -1   3   6      225.35      222.62      6.88 o
   0   3   6      410.36      433.86      2.53 o
   1   3   6      112.03      117.74      1.61 o
   2   3   6       19.45       22.84      0.93 o
   3   3   6      602.94      598.15      4.30 o
   4   3   6      173.47      170.85      1.91 o
   5   3   6       50.58       58.79      1.22 o
   6   3   6       43.53       45.49      1.33 o
   7   3   6      133.38      135.30      2.32 o
   8   3   6      313.97      325.13      3.31 o
   9   3   6        6.43        6.70      1.07 o
  -9   4   6        1.98        1.71      0.69 o
  -8   4   6      136.66      129.68      2.11 o
  -7   4   6      207.91      220.39      2.72 o
  -6   4   6       96.79      103.52      2.08 o
  -5   4   6        1.87        3.62      0.50 o
  -4   4   6      359.79      328.39      2.92 o
  -3   4   6      201.97      173.99      3.19 o
  -2   4   6       30.94       20.95      1.15 o
  -1   4   6       62.68       72.86      1.40 o
   0   4   6     1164.88     1141.25      5.45 o
   1   4   6      216.17      202.73      4.81 o
   2   4   6       63.02       51.05      1.34 o
   3   4   6      256.76      247.87      2.91 o
   4   4   6      476.84      494.68      4.45 o
   5   4   6       29.47       33.43      1.24 o
   6   4   6       30.30       30.16      1.15 o
   7   4   6      147.39      154.01      2.26 o
   8   4   6      134.74      120.22      3.09 o
  -9   5   6        0.79        0.69      1.02 o
  -8   5   6       19.40       12.27      0.79 o
  -7   5   6       61.62       65.44      2.22 o
  -6   5   6       43.34       36.64      1.74 o
  -5   5   6      180.39      171.33      3.52 o
  -4   5   6        1.62        1.81      0.53 o
  -3   5   6      251.12      260.60      3.91 o
  -2   5   6       10.07        9.95      0.92 o
  -1   5   6       16.65       15.10      1.21 o
   0   5   6        8.92        7.21      0.64 o
   1   5   6        0.31        0.93      0.56 o
   2   5   6       30.68       26.42      1.08 o
   3   5   6        0.35        2.20      1.67 o
   4   5   6      211.20      220.21      3.60 o
   5   5   6      212.89      221.18      3.09 o
   6   5   6       18.45       16.17      1.59 o
   7   5   6      216.81      208.80      2.61 o
   8   5   6        0.96        3.50      1.12 o
  -8   6   6        0.05       -0.60      0.71 o
  -7   6   6       25.50       24.40      1.05 o
  -6   6   6      191.98      181.96      3.44 o
  -5   6   6        2.91        5.28      0.63 o
  -4   6   6      184.33      180.49      2.35 o
  -3   6   6       69.21       63.64      1.45 o
  -2   6   6      672.46      686.98      6.20 o
  -1   6   6      966.93      985.47      7.06 o
   0   6   6        4.40        5.83      1.54 o
   1   6   6      539.06      532.12      6.40 o
   2   6   6      609.01      666.01      5.04 o
   3   6   6      242.93      252.91      3.19 o
   4   6   6       26.24       23.36      1.08 o
   5   6   6       83.14       81.65      1.94 o
   6   6   6      565.85      550.30     17.31 o
   7   6   6        1.62        1.98      1.35 o
   8   6   6        8.48        7.75      1.48 o
  -8   7   6       53.54       54.81      1.89 o
  -7   7   6        0.14        1.80      0.85 o
  -6   7   6      350.65      329.73      3.13 o
  -5   7   6       50.94       54.77      2.58 o
  -4   7   6        8.31        4.52      0.69 o
  -3   7   6       14.62       12.79      0.85 o
  -2   7   6      374.22      363.42      6.16 o
  -1   7   6     1939.94     1973.75      7.57 o
   0   7   6        3.31        1.81      0.55 o
   1   7   6      172.97      179.46      2.36 o
   2   7   6       80.19       70.85      2.46 o
   3   7   6        8.27        5.50      0.77 o
   4   7   6       42.37       40.79      1.46 o
   5   7   6      254.66      238.56      3.08 o
   6   7   6      170.12      174.54      4.67 o
   7   7   6        0.22        0.22      0.85 o
  -7   8   6      134.03      114.70      2.56 o
  -6   8   6        1.07       -0.48      0.75 o
  -5   8   6      370.24      303.60     22.85 o
  -4   8   6        2.73        6.38      1.18 o
  -3   8   6      398.81      367.02      5.25 o
  -2   8   6      485.18      461.05      6.04 o
  -1   8   6       58.73       49.86      2.23 o
   0   8   6        2.80        1.69      0.62 o
   1   8   6      132.93      128.69      2.90 o
   2   8   6       12.87       18.09      1.03 o
   3   8   6      360.46      372.65      8.35 o
   4   8   6       59.93       69.14      1.79 o
   5   8   6       51.81       58.80      3.01 o
   6   8   6      215.09      220.38      3.51 o
   7   8   6       13.25       10.11      1.01 o
  -6   9   6       65.51       71.32      1.93 o
  -5   9   6      104.90       98.47     11.89 o
  -4   9   6        2.38        1.62      0.56 o
  -3   9   6        0.34        1.39      0.57 o
  -2   9   6        4.34        4.94      1.17 o
  -1   9   6      800.39      788.88      8.06 o
   0   9   6       85.28       85.50      2.85 o
   1   9   6      206.83      206.84      2.67 o
   2   9   6       18.19       16.55      0.88 o
   3   9   6       75.42       87.71      2.46 o
   4   9   6      154.44      152.65      3.10 o
   5   9   6      345.56      306.37      4.16 o
   6   9   6      189.61      197.34      3.10 o
  -5  10   6        4.38        7.27      1.67 o
  -4  10   6       64.83       66.89      2.19 o
  -3  10   6        0.26       -0.09      0.85 o
  -2  10   6       49.22       50.74      2.20 o
  -1  10   6      247.13      244.61      3.42 o
   0  10   6       33.51       30.39      1.13 o
   1  10   6        0.37        0.60      1.56 o
   2  10   6      492.89      532.24      7.62 o
   3  10   6        8.00        7.20      1.20 o
   4  10   6      154.46      158.59      2.98 o
   5  10   6        3.58        2.56      0.84 o
  -4  11   6        0.88        1.95      0.96 o
  -3  11   6      168.20      160.82      3.24 o
  -2  11   6        1.09        1.99      0.99 o
  -1  11   6        0.09        0.85      0.73 o
   0  11   6       12.75       13.48      0.93 o
   1  11   6        7.12        8.87      0.95 o
   2  11   6       24.71       21.83      1.34 o
   3  11   6      143.50      146.83      2.65 o
   4  11   6        5.58        4.85      0.91 o
  -3  12   6      239.48      234.34      3.47 o
  -2  12   6       19.76       23.54      1.39 o
  -1  12   6      210.79      227.47      3.58 o
   0  12   6        2.90        0.38      0.79 o
   1  12   6      165.53      163.60      3.23 o
   2  12   6       27.51       28.21      1.69 o
  -9   0   7       70.46       64.32      3.40 o
  -7   0   7      618.08      636.77      6.87 o
  -5   0   7      806.89      885.53      8.03 o
  -3   0   7      115.59      109.41      2.65 o
  -1   0   7       40.08       44.40      1.62 o
   1   0   7       20.86       25.86      1.50 o
   3   0   7      444.37      482.27      6.05 o
   5   0   7      126.04      126.71      3.34 o
   7   0   7      215.64      204.34      4.13 o
  -9   1   7       24.95       20.84      0.95 o
  -8   1   7       43.91       47.64      1.40 o
  -7   1   7      903.30      880.70      5.70 o
  -6   1   7      128.85      135.51      4.35 o
  -5   1   7        2.27        2.73      0.59 o
  -4   1   7      112.73      124.29      2.05 o
  -3   1   7     1171.27     1205.11     14.66 o
  -2   1   7      489.77      465.97      4.34 o
  -1   1   7      372.88      341.74      9.09 o
   0   1   7     1067.41      972.78      7.11 o
   1   1   7       68.36       72.97      7.25 o
   2   1   7      551.60      543.38      4.55 o
   3   1   7       22.49       23.46      0.85 o
   4   1   7      606.46      615.96      5.23 o
   5   1   7      772.81      807.23     10.66 o
   6   1   7       92.92       92.06      2.06 o
   7   1   7      382.55      374.12      3.84 o
   8   1   7      231.39      228.06      5.19 o
  -9   2   7       37.67       30.56      1.51 o
  -8   2   7       65.99       59.12      1.51 o
  -7   2   7       49.92       47.83      3.31 o
  -6   2   7       46.45       48.96      1.46 o
  -5   2   7       29.46       32.46      1.95 o
  -4   2   7       33.49       32.19      1.10 o
  -3   2   7      137.09      134.89      2.43 o
  -2   2   7      114.66      118.37      5.39 o
  -1   2   7       94.66      107.67      4.24 o
   0   2   7       97.29       99.84      1.65 o
   1   2   7       44.76       45.48      1.36 o
   2   2   7      596.38      619.78      5.02 o
   3   2   7       42.60       46.21      1.30 o
   4   2   7        6.63        5.64      0.55 o
   5   2   7       57.30       60.90      1.24 o
   6   2   7        6.07        4.50      0.78 o
   7   2   7       47.42       45.24      1.48 o
   8   2   7       21.95       22.58      2.22 o
  -9   3   7       27.22       30.48      1.48 o
  -8   3   7       10.56        8.86      0.84 o
  -7   3   7       15.50       17.98      1.02 o
  -6   3   7       24.29       21.21      1.07 o
  -5   3   7      138.14      136.35      3.18 o
  -4   3   7      163.74      175.47      7.48 o
  -3   3   7      433.29      434.09      3.54 o
  -2   3   7        0.53        1.24      0.80 o
  -1   3   7      809.76      806.59      4.58 o
   0   3   7       29.18       26.27      0.95 o
   1   3   7      844.30      805.05      6.63 o
   2   3   7      113.64      120.44      2.26 o
   3   3   7      658.58      672.89     15.45 o
   4   3   7       99.66       89.58      1.88 o
   5   3   7        2.06        3.30      0.56 o
   6   3   7        7.25        9.06      0.65 o
   7   3   7       92.33       77.89      2.65 o
   8   3   7      105.52       94.03      2.65 o
  -8   4   7       39.47       44.76      1.25 o
  -7   4   7       16.23       18.44      1.43 o
  -6   4   7      130.15      133.94      3.25 o
  -5   4   7      442.72      466.65      5.89 o
  -4   4   7       61.42       65.62      2.28 o
  -3   4   7      243.85      242.23      4.08 o
  -2   4   7      159.02      166.13      3.32 o
  -1   4   7      385.36      399.67      5.16 o
   0   4   7      162.60      164.30      3.42 o
   1   4   7        0.89        2.06      0.45 o
   2   4   7        4.65        3.92      0.65 o
   3   4   7      210.78      206.56      2.83 o
   4   4   7       29.87       26.65      1.20 o
   5   4   7       91.24       78.17      1.79 o
   6   4   7      234.61      237.28      2.85 o
   7   4   7       61.34       64.80      1.47 o
   8   4   7      157.49      150.98      3.18 o
  -8   5   7       16.13       18.72      1.65 o
  -7   5   7       29.22       30.63      1.62 o
  -6   5   7       66.61       75.21      2.40 o
  -5   5   7      185.18      172.75      3.54 o
  -4   5   7       63.24       62.69      3.79 o
  -3   5   7      265.75      284.54      4.39 o
  -2   5   7      378.88      388.90      5.10 o
  -1   5   7       38.70       39.89      1.79 o
   0   5   7     1319.74     1341.05     10.01 o
   1   5   7      300.44      310.67      3.27 o
   2   5   7      759.91      795.98      5.66 o
   3   5   7       78.63       82.61      2.16 o
   4   5   7      254.49      276.73      7.79 o
   5   5   7      289.78      304.81      8.00 o
   6   5   7      397.03      401.40      4.36 o
   7   5   7       15.42       14.93      0.87 o
  -8   6   7       82.53       79.81      2.12 o
  -7   6   7       92.02       80.83      1.58 o
  -6   6   7        0.26        0.58      0.90 o
  -5   6   7       56.52       61.50      1.45 o
  -4   6   7      123.22      115.36      2.31 o
  -3   6   7       22.18       26.82      1.51 o
  -2   6   7      104.23      117.32      2.82 o
  -1   6   7      695.00      693.15      6.73 o
   0   6   7      746.78      780.44      5.68 o
   1   6   7      182.32      177.94      2.52 o
   2   6   7        0.03        6.58      4.34 o
   3   6   7      130.54      111.76      2.20 o
   4   6   7       71.83       78.25      1.90 o
   5   6   7        9.03       13.61      0.96 o
   6   6   7       74.25       67.25      1.56 o
   7   6   7        5.31        5.15      0.71 o
  -7   7   7        0.18        0.89      0.86 o
  -6   7   7       63.19       52.38      1.89 o
  -5   7   7        4.11        6.74      0.76 o
  -4   7   7        6.79        5.32      0.74 o
  -3   7   7      937.86      909.17      5.45 o
  -2   7   7      102.21      100.93      1.94 o
  -1   7   7      308.47      349.43      4.68 o
   0   7   7      125.65      124.64      2.08 o
   1   7   7       89.86       83.24      1.76 o
   2   7   7       42.00       44.41      1.51 o
   3   7   7      208.91      229.19      5.19 o
   4   7   7      110.65       93.34      1.99 o
   5   7   7      388.74      378.06      8.90 o
   6   7   7        0.79       -0.65      1.22 o
  -6   8   7      178.42      145.00      2.64 o
  -5   8   7      141.41      114.69     12.58 o
  -4   8   7      139.07      120.76      2.89 o
  -3   8   7       35.32       29.06      1.70 o
  -2   8   7      263.48      271.88      4.71 o
  -1   8   7      257.27      255.89      4.72 o
   0   8   7      780.93      779.87      7.08 o
   1   8   7        4.64        7.07      0.67 o
   2   8   7       14.70       15.24      0.74 o
   3   8   7       15.13        9.37      0.66 o
   4   8   7       82.05       97.57      2.50 o
   5   8   7        5.63        8.03      0.90 o
   6   8   7       24.70       21.91      1.16 o
  -5   9   7        2.54        1.10      0.61 o
  -4   9   7        0.40        9.84      4.91 o
  -3   9   7        5.10        6.67      1.08 o
  -2   9   7       10.82       10.50      1.30 o
  -1   9   7      748.03      788.55      7.92 o
   0   9   7      239.43      250.76      4.44 o
   1   9   7      565.68      575.37      5.77 o
   2   9   7      401.71      414.19      5.04 o
   3   9   7       74.50       87.45      2.39 o
   4   9   7      125.59      120.52      2.62 o
   5   9   7       33.79       31.54      1.40 o
  -4  10   7       29.74       30.52      1.55 o
  -3  10   7        0.45        1.11      0.83 o
  -2  10   7       43.33       35.27      1.75 o
  -1  10   7        0.69        4.33      1.10 o
   0  10   7       25.44       17.44      1.43 o
   1  10   7       67.34       65.40      2.08 o
   2  10   7       13.78        9.21      1.56 o
   3  10   7        2.79        2.33      0.89 o
   4  10   7       18.24       12.86      1.10 o
  -3  11   7       52.75       48.34      1.72 o
  -2  11   7      138.56      135.71      2.85 o
  -1  11   7      167.04      168.31      3.23 o
   0  11   7       88.58       87.87      3.41 o
   1  11   7       84.72       79.60      3.29 o
  -8   0   8       18.63       18.66      1.29 o
  -6   0   8      436.38      466.19      5.87 o
  -4   0   8       65.59       62.79      2.23 o
  -2   0   8      164.61      156.23      3.24 o
   0   0   8      104.20       97.17      2.48 o
   2   0   8     1793.46     1875.76     12.99 o
   4   0   8      522.10      525.01      6.85 o
   6   0   8      114.30      109.71      3.14 o
  -8   1   8       86.60       92.22      2.55 o
  -7   1   8       88.22      103.82      1.92 o
  -6   1   8        8.67        9.29      0.87 o
  -5   1   8       99.63      102.81      3.60 o
  -4   1   8      175.15      178.82      2.57 o
  -3   1   8      190.55      193.51      4.61 o
  -2   1   8        0.16        0.42      0.49 o
  -1   1   8        0.71        0.79      0.49 o
   0   1   8      237.13      242.19      2.77 o
   1   1   8       65.12       62.92      1.49 o
   2   1   8      108.40      111.25      2.43 o
   3   1   8      151.04      154.06      2.70 o
   4   1   8      172.63      164.52      2.76 o
   5   1   8       82.42       77.50      2.22 o
   6   1   8      189.69      192.35      4.90 o
   7   1   8      369.61      325.29      9.79 o
  -8   2   8        0.02        0.24      0.70 o
  -7   2   8      305.70      295.03      5.92 o
  -6   2   8       13.33       15.43      0.96 o
  -5   2   8       52.24       59.23      1.58 o
  -4   2   8      116.00      125.99      4.44 o
  -3   2   8       25.29       21.42      0.99 o
  -2   2   8       54.63       57.88      1.44 o
  -1   2   8      598.49      577.05      5.52 o
   0   2   8        0.55        0.09      0.56 o
   1   2   8       76.61       61.67      1.51 o
   2   2   8        3.63        4.93      0.61 o
   3   2   8      272.09      281.79      2.74 o
   4   2   8        3.03        4.92      0.62 o
   5   2   8      309.93      315.88      3.63 o
   6   2   8      456.38      441.16      4.10 o
   7   2   8       78.96       73.78      2.52 o
  -8   3   8      183.28      182.50      3.24 o
  -7   3   8       50.14       51.30      1.35 o
  -6   3   8      496.51      496.14      4.03 o
  -5   3   8       60.79       66.10      1.73 o
  -4   3   8       37.74       36.05      1.48 o
  -3   3   8       10.46       10.78      0.77 o
  -2   3   8       73.48       77.95      2.95 o
  -1   3   8       46.77       47.69      1.32 o
   0   3   8       13.32       16.60      0.85 o
   1   3   8        3.59        3.06      0.67 o
   2   3   8       94.07       84.01      2.13 o
   3   3   8      649.50      679.77      4.10 o
   4   3   8       54.21       57.10      1.60 o
   5   3   8        0.34        0.44      0.64 o
   6   3   8      388.82      399.17      5.95 o
   7   3   8      131.16      118.28      3.07 o
  -8   4   8        1.70        2.06      0.67 o
  -7   4   8       32.59       31.85      1.65 o
  -6   4   8       99.58      101.30      2.80 o
  -5   4   8      196.30      196.76      3.97 o
  -4   4   8      167.98      153.04      3.47 o
  -3   4   8      317.36      336.14      5.05 o
  -2   4   8       77.53       79.44      2.58 o
  -1   4   8      174.17      193.74      3.91 o
   0   4   8      209.36      199.77      3.93 o
   1   4   8       77.18       83.19      2.67 o
   2   4   8      340.34      344.51      3.76 o
   3   4   8       66.49       65.81      1.80 o
   4   4   8       38.91       37.05      1.34 o
   5   4   8      436.00      433.40      5.61 o
   6   4   8      289.06      281.89      3.60 o
   7   4   8       30.13       21.90      1.63 o
  -7   5   8      238.45      234.01      3.59 o
  -6   5   8       16.33        9.47      1.10 o
  -5   5   8      319.52      322.12      4.80 o
  -4   5   8        6.99        6.86      0.91 o
  -3   5   8       26.74       25.41      1.53 o
  -2   5   8       11.69       13.16      1.25 o
  -1   5   8       20.80       17.93      1.36 o
   0   5   8      438.04      477.44      6.10 o
   1   5   8       27.63       25.73      1.13 o
   2   5   8       63.93       60.80      2.07 o
   3   5   8       25.31       26.28      1.17 o
   4   5   8        0.50        2.72      0.72 o
   5   5   8      139.03      131.14      2.26 o
   6   5   8        1.98        1.66      0.65 o
   7   5   8      172.22      172.65      3.48 o
  -7   6   8        1.82        3.13      0.88 o
  -6   6   8       33.65       25.89      1.42 o
  -5   6   8       17.97       11.50      0.82 o
  -4   6   8      444.88      442.32      3.76 o
  -3   6   8      346.16      335.86      7.75 o
  -2   6   8       15.67       13.20      1.17 o
  -1   6   8        6.99        5.72      0.97 o
   0   6   8      170.27      185.68      3.83 o
   1   6   8       26.87       27.72      1.13 o
   2   6   8      124.63      128.30      3.45 o
   3   6   8      276.34      300.79      3.31 o
   4   6   8      368.11      398.34      3.66 o
   5   6   8      146.54      124.63      2.12 o
   6   6   8        3.55        6.79      0.78 o
  -6   7   8       21.14       20.03      1.14 o
  -5   7   8       56.22       43.13      1.20 o
  -4   7   8        8.26        9.08      0.75 o
  -3   7   8       36.80       33.76      1.23 o
  -2   7   8       81.18       83.39      2.35 o
  -1   7   8       44.20       44.56      1.85 o
   0   7   8      309.94      292.98      4.49 o
   1   7   8      104.81      112.69      2.06 o
   2   7   8       18.34       16.30      1.89 o
   3   7   8      169.54      168.47      2.40 o
   4   7   8      254.09      247.43      5.47 o
   5   7   8       55.46       55.02      2.80 o
  -5   8   8      100.66       73.21     13.77 o
  -4   8   8        1.64        0.32      0.56 o
  -3   8   8       67.24       73.72      2.30 o
  -2   8   8       81.32       86.24      2.65 o
  -1   8   8      160.14      166.04      4.41 o
   0   8   8      223.85      230.46      5.49 o
   1   8   8      235.68      244.14      4.13 o
   2   8   8       58.34       52.51      1.12 o
   3   8   8       33.54       42.26      4.53 o
   4   8   8       30.98       35.42      1.52 o
   5   8   8      133.11      142.36      2.58 o
  -4   9   8       43.53       43.43      1.64 o
  -3   9   8       69.52       58.28      2.05 o
  -2   9   8      119.64      121.39      2.96 o
  -1   9   8        0.77        1.05      0.86 o
   0   9   8       32.53       28.13      1.56 o
   1   9   8        2.51        1.96      0.87 o
   2   9   8        1.40        0.04      0.98 o
   3   9   8       56.27       46.92      1.71 o
   4   9   8       58.17       62.16      1.76 o
  -3  10   8       15.35       13.84      1.16 o
  -2  10   8       41.53       45.57      1.73 o
  -1  10   8      200.73      178.74      3.32 o
   0  10   8      118.30      143.58      2.89 o
   1  10   8        7.65        6.87      0.96 o
  -7   0   9        0.70        1.99      0.95 o
  -5   0   9        5.44        7.07      1.18 o
  -3   0   9       30.92       34.67      1.77 o
  -1   0   9      126.70      123.45      3.00 o
   1   0   9       61.18       60.67      2.22 o
   3   0   9        2.15        2.68      0.73 o
   5   0   9      116.96      104.02      3.08 o
  -7   1   9      126.29      117.05      1.87 o
  -6   1   9        0.27        1.32      0.67 o
  -5   1   9       57.53       60.54      2.45 o
  -4   1   9      207.76      200.15      5.44 o
  -3   1   9       12.37       11.59      0.84 o
  -2   1   9      544.89      529.16      6.79 o
  -1   1   9       28.47       25.86      1.04 o
   0   1   9      146.47      131.81      2.22 o
   1   1   9       74.11       69.15      1.66 o
   2   1   9      523.45      526.96      4.43 o
   3   1   9      225.28      218.13      3.71 o
   4   1   9        9.19        8.84      0.97 o
   5   1   9       38.05       34.20      1.39 o
   6   1   9      183.30      183.58      5.64 o
  -7   2   9       11.30        9.49      1.17 o
  -6   2   9      487.28      484.21      6.91 o
  -5   2   9        0.18       -0.12      0.69 o
  -4   2   9       26.78       27.42      1.34 o
  -3   2   9      246.58      252.69      3.51 o
  -2   2   9      271.24      276.83      9.15 o
  -1   2   9        1.07        1.35      0.61 o
   0   2   9      230.02      225.54      2.84 o
   1   2   9       83.62       80.19      1.77 o
   2   2   9       95.85       94.52      3.36 o
   3   2   9       76.23       85.85      1.61 o
   4   2   9      200.50      203.52      4.18 o
   5   2   9       51.45       59.82      2.46 o
   6   2   9       60.89       62.62      2.36 o
  -7   3   9       17.90       16.12      1.28 o
  -6   3   9        0.05       -0.28      0.87 o
  -5   3   9        0.52        0.40      1.68 o
  -4   3   9      113.02      106.44      1.93 o
  -3   3   9      571.65      545.54      4.20 o
  -2   3   9       54.91       47.14      1.52 o
  -1   3   9      907.69      926.59      6.43 o
   0   3   9       30.92       31.48      1.58 o
   1   3   9      825.94      820.30      7.99 o
   2   3   9       16.02       14.46      1.43 o
   3   3   9      148.35      159.97      2.78 o
   4   3   9        5.68        3.57      1.25 o
   5   3   9      476.64      489.57      6.63 o
   6   3   9      158.70      152.46      3.49 o
  -7   4   9       11.67       10.12      1.02 o
  -6   4   9       23.81       20.86      1.40 o
  -5   4   9       27.53       24.17      1.51 o
  -4   4   9       48.96       48.37      1.36 o
  -3   4   9       16.18       14.89      1.43 o
  -2   4   9        5.91        7.04      1.15 o
  -1   4   9       85.10       91.24      2.82 o
   0   4   9      126.56      144.28      3.54 o
   1   4   9        7.92        7.14      1.23 o
   2   4   9       28.05       29.61      1.82 o
   3   4   9        4.54        3.80      1.04 o
   4   4   9       15.46        8.46      0.98 o
   5   4   9        1.02        1.73      1.13 o
   6   4   9        0.89        0.55      1.17 o
  -6   5   9       19.90       16.98      1.27 o
  -5   5   9       58.93       68.95      2.20 o
  -4   5   9       97.49      107.66      1.86 o
  -3   5   9      223.81      219.42      4.05 o
  -2   5   9      390.91      392.97      5.47 o
  -1   5   9       36.07       36.01      1.89 o
   0   5   9      913.89      997.76      8.90 o
   1   5   9        1.30        3.38      1.08 o
   2   5   9      436.88      448.48      5.94 o
   3   5   9       60.35       62.03      2.36 o
   4   5   9      120.22      131.71      3.13 o
   5   5   9       50.21       58.68      1.99 o
  -5   6   9       57.64       49.03      1.82 o
  -4   6   9       64.80       71.75      1.55 o
  -3   6   9      231.04      226.91      2.78 o
  -2   6   9       34.25       27.71      1.70 o
  -1   6   9       44.60       53.07      2.19 o
   0   6   9        4.78        7.20      1.06 o
   1   6   9       37.29       38.95      1.90 o
   2   6   9       11.92        9.32      1.18 o
   3   6   9       40.45       40.65      1.73 o
   4   6   9       39.50       37.27      1.68 o
   5   6   9       64.68       58.69      1.78 o
  -5   7   9       24.37       19.16      1.01 o
  -4   7   9        0.29       -0.77      0.77 o
  -3   7   9        3.10        5.79      0.69 o
  -2   7   9       44.59       49.46      1.38 o
  -1   7   9      274.17      263.17      4.12 o
   0   7   9       20.13       29.26      1.64 o
   1   7   9      308.77      340.22      4.66 o
   2   7   9       13.09       16.33      1.41 o
   3   7   9      303.29      302.52      4.06 o
   4   7   9      100.54      100.12      2.23 o
  -3   8   9       14.95       16.45      1.28 o
  -2   8   9       72.17       69.39      2.13 o
  -1   8   9      175.96      188.54      3.56 o
   0   8   9        0.42        0.73      0.80 o
   1   8   9        1.28        2.37      0.81 o
   2   8   9       39.82       36.47      1.48 o
  -2   9   9       16.87       18.92      1.33 o
  -1   9   9      108.87       98.57      2.42 o
   0   9   9        9.86       15.83      1.18 o
   1   9   9       78.52       87.76      2.09 o
  -6   0  10       10.37       10.25      1.07 o
  -4   0  10       16.80       17.57      1.31 o
  -2   0  10      392.88      380.52      5.14 o
   0   0  10      317.83      301.58      4.64 o
   2   0  10      305.84      303.39      4.71 o
   4   0  10       89.36      103.78      2.69 o
  -6   1  10       70.98       63.56      1.36 o
  -5   1  10      100.48      105.88      4.11 o
  -4   1  10       16.50       17.70      0.90 o
  -3   1  10       55.50       51.36      1.45 o
  -2   1  10       78.03       74.43      2.62 o
  -1   1  10        0.53        0.76      0.61 o
   0   1  10      115.96      115.62      4.29 o
   1   1  10       47.83       45.55      2.90 o
   2   1  10      121.74      131.58      3.40 o
   3   1  10       51.54       51.33      1.49 o
   4   1  10        4.62        2.42      0.76 o
   5   1  10       71.50       64.74      2.98 o
  -6   2  10       25.33       18.89      1.24 o
  -5   2  10        2.99        1.99      1.56 o
  -4   2  10      199.55      211.21      2.58 o
  -3   2  10       36.11       38.05      3.60 o
  -2   2  10       80.15       77.34      4.32 o
  -1   2  10       47.91       49.42      1.64 o
   0   2  10      107.60       99.77      3.00 o
   1   2  10      339.18      334.62      3.78 o
   2   2  10        0.83        1.61      0.90 o
   3   2  10      229.22      245.57      8.15 o
   4   2  10      185.98      174.85      3.49 o
   5   2  10      109.27      101.06      2.46 o
  -6   3  10      231.66      230.23      3.44 o
  -5   3  10       13.50       11.21      1.07 o
  -4   3  10      186.81      177.32      3.49 o
  -3   3  10      107.25      105.95      2.80 o
  -2   3  10       38.08       34.80      1.73 o
  -1   3  10       83.00       89.11      2.68 o
   0   3  10        4.72        3.78      0.97 o
   1   3  10      129.77      131.43      3.27 o
   2   3  10       94.79      101.37      2.89 o
   3   3  10        1.40        0.89      0.96 o
   4   3  10       33.06       33.82      1.65 o
   5   3  10       29.03       34.40      1.56 o
  -5   4  10       85.63       90.03      2.38 o
  -4   4  10      236.33      245.64      3.98 o
  -3   4  10       46.46       39.58      1.84 o
  -2   4  10        8.66        8.17      1.17 o
  -1   4  10       94.74      100.57      2.83 o
   0   4  10       24.33       24.41      1.61 o
   1   4  10        3.87        5.05      1.13 o
   2   4  10      105.54      116.25      3.00 o
   3   4  10       45.63       52.77      2.09 o
   4   4  10      575.28      576.40      5.84 o
  -5   5  10        7.72       10.76      1.12 o
  -4   5  10       32.46       28.81      1.54 o
  -3   5  10       26.40       28.81      1.09 o
  -2   5  10       24.27       28.58      1.61 o
  -1   5  10      126.73      133.09      3.14 o
   0   5  10        0.10        1.15      1.05 o
   1   5  10       24.70       25.54      1.52 o
   2   5  10      240.05      230.16      4.06 o
   3   5  10       89.16       80.10      2.31 o
   4   5  10       26.39       32.57      1.54 o
  -4   6  10       34.19       35.54      1.50 o
  -3   6  10       65.13       53.28      1.75 o
  -2   6  10       98.61      104.87      1.84 o
  -1   6  10       15.50       11.61      1.23 o
   0   6  10       26.93       31.41      1.61 o
   1   6  10       82.54       92.28      2.45 o
   2   6  10       53.69       57.15      2.00 o
   3   6  10        0.87        1.43      0.93 o
  -3   7  10        5.49        5.47      1.07 o
  -2   7  10        3.85        4.06      0.73 o
  -1   7  10        0.03        0.32      0.70 o
   0   7  10        6.47        4.66      0.81 o
   1   7  10        0.36        0.43      0.66 o
  -3   0  11      433.07      411.20      4.73 o
  -1   0  11      590.92      594.06      5.99 o
   1   0  11      124.54      115.86      2.82 o
   3   0  11      289.14      291.85      4.10 o
  -4   1  11       63.05       63.23      3.30 o
  -3   1  11      184.64      175.02      2.23 o
  -2   1  11       23.47       19.65      1.06 o
  -1   1  11        7.84        6.13      0.79 o
   0   1  11      249.21      264.06      2.88 o
   1   1  11      139.39      140.29      3.06 o
   2   1  11       56.90       48.68      1.36 o
   3   1  11        6.57        5.68      1.07 o
  -4   2  11        2.20        1.17      0.89 o
  -3   2  11       76.53       75.79      2.20 o
  -2   2  11       56.97       51.14      1.90 o
  -1   2  11        0.71        1.35      0.83 o
   0   2  11       20.75       20.17      1.40 o
   1   2  11       49.80       46.76      1.85 o
   2   2  11       42.88       44.91      1.87 o
   3   2  11       45.98       47.75      1.83 o
  -4   3  11        6.84        6.74      0.89 o
  -3   3  11       24.62       28.64      1.49 o
  -2   3  11       17.78       13.66      1.16 o
  -1   3  11      443.14      424.81      5.15 o
   0   3  11       17.38       17.03      1.26 o
   1   3  11      337.46      339.90      4.61 o
   2   3  11       11.58       10.14      1.11 o
   3   3  11      170.62      180.21      3.16 o
  -3   4  11        3.81        4.59      0.89 o
  -2   4  11       36.33       32.78      1.56 o
  -1   4  11      118.57      115.39      2.69 o
   0   4  11       17.07       17.77      1.34 o
   1   4  11        4.92        8.68      1.05 o
   2   4  11       12.37        9.87      1.11 o
  -2   5  11      310.61      316.83      5.60 o
  -1   5  11        0.05       -0.62      0.98 o
   0   5  11      110.55      111.97      2.61 o
   1   5  11        9.35       10.26      1.13 o
 
